# Supplementary material for: Assessing pharmacists and other healthcare providers’ knowledge of hand sanitization during COVID-19 pandemic in Jordan: A comparative study
Source: PLoS One. 2023 Apr 18;18(4):e0283328. doi: 10.1371/journal.pone.0283328 (PMC10112774; doi:10.1371/journal.pone.0283328)
Supplement: S1 Data — (XLSX) [file pone.0283328.s001.xlsx]

## Sheet: Perspective of healthcare worke
code	What is your Age?	What is your gender?	Profession	You are working in	Profession Groups	Other (please specify)	You are working in	Other (please specify)	Department (please select the department which best represents yours):	Other (please specify)	What is the highest level of education you have completed?	Did you receive formal training in hand hygiene in the last three years?	Do you routinely use an alcohol-based hand rub for hand hygiene?	14-Which of the following is the main route of cross-transmission of potentially harmful germs between patients in a health-care facility? (tick one answer only)	15- What is the most frequent source of germs responsible for health care-associated infections? (tick one answer only)	16- A. Before touching a patient	16- B. Immediately after a risk of body fluid exposure	16- C. After exposure to the immediate surroundings of a patient	16- D. Immediately before a clean/aseptic procedure	17-A After touching a patient	17-B Immediately after a risk of body fluid exposure	17-C Immediately before a clean/aseptic procedure	17-D After exposure to the immediate surroundings of a patient	18-A Hand rubbing is more rapid for hand cleansing than handwashing	18-B Hand rubbing causes skin dryness more than handwashing	18-CHand rubbing is more effective against germs than handwashing	18-D Handwashing and hand rubbing are recommended to be performed in sequence	19- What is the minimal time needed for alcohol-based hand rub to kill most germs on your hands? (tick one answer only)	20-A Before palpation of the abdomen	20-B Before giving an injection	20-C After emptying a bedpan	20-E After making a patient's bed	21-C Artificial fingernails	21-C Artificial fingernails	21-C Artificial fingernails	21-D Regular use of a hand cream	totalknowledgescore	knowledgemean	AgeGroup	KnowledgeGroups	knGropedMean	PCPHARANDOTHERS
34	29	2	1	#NULL!	1		#NULL!		9		4	1	1	1	1	1	0	0	1	1	1	1	0	1	1	1	1	1	1	1	1	1	1	1	1	0	19	82.6087	2	1	1	2
77	20	1	10	2	2	Pharmacist	4		0	Community Pharmacy	3	1	1	1	1	1	0	0	1	1	1	1	0	1	1	1	1	1	1	1	1	1	1	1	1	0	19	82.6087	1	1	1	1
266	57	2	10	1	2		1		0	Drugstore	3	2	1	1	1	1	0	1	1	0	1	1	1	1	1	1	1	1	1	0	0	1	1	1	1	1	19	82.6087	3	1	1	1
368	24	1	4	3	3		3		4		3	1	1	1	1	1	1	0	1	1	0	1	0	1	1	0	1	1	1	1	1	1	1	1	1	1	19	82.6087	1	1	1	2
475	25	2	4	3	3		3		4		3	1	1	1	0	1	0	0	1	1	1	1	0	1	1	1	1	1	1	1	1	1	1	1	1	1	19	82.6087	2	1	1	2
48	30	2	0	#NULL!	4	Anaesthesia	#NULL!		#NULL!		4	1	1	1	1	1	0	0	1	1	1	1	0	1	1	1	0	1	1	1	1	1	1	1	1	1	19	82.6087	2	1	1	#NULL!
120	29	1	0	1	4	Laboratory technologist	1		0	laboratory	4	1	1	1	1	1	1	1	2	1	0	0	1	1	1	0	0	1	1	0	1	1	1	1	1	1	19	82.6087	2	1	1	#NULL!
54	33	1	1	#NULL!	1		#NULL!		4		3	1	1	1	1	1	0	0	1	1	1	1	0	1	1	0	1	1	1	1	0	1	1	1	1	1	18	78.2609	2	1	1	2
447	44	1	1	1	1		1		0	Quality coordinater	3	1	1	1	1	1	0	0	1	1	1	1	0	1	1	1	1	1	1	1	0	0	1	1	1	1	18	78.2609	3	1	1	2
19	23	2	1	#NULL!	1		#NULL!		9		3	2	1	1	1	1	0	0	1	1	1	1	0	1	1	0	1	1	1	1	0	1	1	1	1	1	18	78.2609	1	1	1	2
406	46	1	10	2	2		4		0	Pharmacy	3	1	1	1	1	1	0	0	1	1	1	1	0	0	1	1	1	1	1	1	1	0	1	1	1	1	18	78.2609	3	1	1	1
211	21	1	10	2	2		4		0	Pharmaceutical Industry	3	1	1	0	1	1	0	0	1	1	1	1	0	1	1	1	1	1	1	1	1	1	1	1	1	0	18	78.2609	1	1	1	1
510	21	1	10	4	2		12	I am not working yet	0	Pharmacy	3	1	1	0	1	1	0	0	1	1	1	1	0	1	1	1	1	1	1	0	1	1	1	1	1	1	18	78.2609	1	1	1	1
283	27	1	10	4	2		0	Lecturer	0	Pharmaceutical sciences	3	1	1	1	1	1	0	0	1	1	1	1	0	1	1	1	1	0	1	1	1	1	1	1	1	0	18	78.2609	2	1	1	1
264	50	1	10	1	2		1		9		4	2	1	1	1	1	0	1	1	1	1	0	1	1	1	0	1	1	1	0	0	1	1	1	1	1	18	78.2609	3	1	1	1
491	25	2	10	1	2		1		7		3	2	1	0	1	1	0	0	1	1	1	1	0	1	1	1	1	1	1	1	1	0	1	1	1	1	18	78.2609	2	1	1	1
16	35	2	4	#NULL!	3		#NULL!		3		4	1	1	1	0	1	0	0	1	1	1	1	0	1	1	1	1	1	1	1	0	1	1	1	1	1	18	78.2609	2	1	1	2
404	29	2	4	3	3		3		2		3	1	1	1	0	1	1	0	1	1	1	1	0	1	1	0	1	1	1	1	0	1	1	1	1	1	18	78.2609	2	1	1	2
150	36	2	4	1	3		1		1		3	2	2	1	1	1	0	0	1	1	1	1	0	1	1	1	1	0	1	1	1	1	1	1	1	0	18	78.2609	3	1	1	2
91	23	1	4	2	3		4		6		4	2	1	1	0	1	0	1	1	1	1	1	0	1	0	1	1	1	1	1	0	1	1	1	1	1	18	78.2609	1	1	1	2
299	26	2	6	2	4		4		5		3	1	2	0	0	1	0	0	1	1	1	1	0	1	1	1	1	1	1	1	1	1	1	1	1	1	18	78.2609	2	1	1	#NULL!
478	22	2	9	3	4		3		4		3	1	1	1	1	1	0	0	1	1	1	1	0	1	1	0	0	1	1	1	1	1	1	1	1	1	18	78.2609	1	1	1	#NULL!
442	24	1	1	1	1		1		5		3	1	1	1	1	1	0	0	1	1	1	1	0	1	1	1	1	1	1	1	0	0	1	1	1	0	17	73.913	1	2	2	2
133	23	2	1	2	1		4		4		3	1	2	0	1	1	0	0	1	1	1	1	0	1	1	1	1	1	1	1	0	0	1	1	1	1	17	73.913	1	2	2	2
145	28	1	1	2	1		4	King Hussein cancer center	9		3	1	1	1	1	1	0	0	1	1	1	1	0	1	1	1	1	1	1	1	0	0	1	1	1	0	17	73.913	2	2	2	2
89	24	2	1	2	1		4		0	Bmt	4	1	1	1	1	1	0	0	1	1	1	1	0	0	1	1	1	1	1	1	0	1	1	1	1	0	17	73.913	1	2	2	2
30	34	2	1	#NULL!	1		#NULL!		0	Operating Room	3	2	1	1	0	1	0	0	1	1	1	1	0	1	1	0	1	1	1	1	0	1	1	1	1	1	17	73.913	2	2	2	2
13	24	2	1	#NULL!	1		#NULL!		3		4	2	1	1	1	1	0	0	1	1	1	1	0	1	1	0	0	1	1	1	0	1	1	1	1	1	17	73.913	1	2	2	2
72	20	2	10	2	2	Pharmacist	4		0	Pharmacy	3	1	1	0	1	1	0	0	1	1	1	1	0	1	0	1	1	1	1	1	0	1	1	1	1	1	17	73.913	1	2	2	1
237	24	2	10	2	2		4		0	local pharmacy	4	1	2	0	0	1	0	0	2	1	1	0	0	1	1	1	1	1	1	1	1	1	1	1	0	1	17	73.913	1	2	2	1
382	34	1	10	2	2		4		9		3	1	1	1	0	1	0	0	1	1	1	1	0	1	1	0	0	1	1	1	1	1	1	1	1	1	17	73.913	2	2	2	1
338	26	1	10	4	2		2		0	Inpatient pharmacy	3	1	1	0	0	1	0	1	1	1	1	1	0	1	0	1	1	1	1	1	1	0	1	1	1	1	17	73.913	2	2	2	1
75	20	2	10	2	2	Pharmacist	4		0	Pharmacy	4	2	1	1	0	1	0	0	1	0	1	1	1	1	1	1	1	0	1	1	1	1	1	1	1	0	17	73.913	1	2	2	1
169	21	1	10	2	2		4		9		3	2	1	1	0	1	0	0	1	1	1	1	0	1	0	1	1	1	1	1	1	1	1	1	1	0	17	73.913	1	2	2	1
504	20	1	10	3	2		3	Univisity	9		3	2	1	0	1	1	0	1	2	0	1	1	0	1	1	1	1	0	0	1	0	1	1	1	1	1	17	73.913	1	2	2	1
52	35	2	4	#NULL!	3		#NULL!		2		3	1	1	0	0	1	0	0	1	1	1	1	0	1	1	1	1	1	1	1	1	1	1	1	1	0	17	73.913	2	2	2	2
357	24	1	4	2	3		4		1		3	1	1	1	0	1	1	1	1	1	1	0	0	1	1	0	0	1	1	1	0	1	1	1	1	1	17	73.913	1	2	2	2
473	24	1	4	2	3		4		1		3	1	1	1	1	1	1	1	1	1	1	1	0	1	1	0	0	1	1	1	0	0	1	0	1	1	17	73.913	1	2	2	2
73	33	1	4	2	3		4		7		4	1	1	1	1	1	0	0	1	1	1	1	0	1	1	0	1	1	1	1	0	0	1	1	1	1	17	73.913	2	2	2	2
365	24	1	4	3	3		3		4		3	1	1	1	0	1	0	0	1	1	1	1	0	1	1	0	1	0	1	1	1	1	1	1	1	1	17	73.913	1	2	2	2
348	24	1	4	3	3		3		2		3	1	1	1	1	1	0	0	1	1	1	1	0	1	1	0	1	1	1	1	0	0	1	1	1	1	17	73.913	1	2	2	2
126	35	2	4	1	3		1		2		3	2	1	1	0	1	0	0	1	1	1	1	0	1	0	1	1	1	1	1	1	0	1	1	1	1	17	73.913	2	2	2	2
486	28	2	4	1	3		1		9		3	2	1	0	0	1	0	0	1	1	1	1	0	1	1	1	1	1	1	1	1	1	1	1	1	0	17	73.913	2	2	2	2
224	28	2	4	2	3		4	KHCC	2		3	2	1	1	1	1	0	0	1	1	1	1	0	1	1	0	0	1	1	1	1	0	1	1	1	1	17	73.913	2	2	2	2
353	24	1	4	3	3		3		1		3	2	1	1	1	1	1	1	1	1	1	0	0	1	1	0	0	0	1	1	0	1	1	1	1	1	17	73.913	1	2	2	2
352	24	2	4	3	3		3		2		3	2	1	1	1	1	0	0	1	1	1	0	0	1	1	0	1	1	1	1	0	1	1	1	1	1	17	73.913	1	2	2	2
296	29	1	4	3	3		3		6		3	2	1	0	0	1	0	0	1	1	1	1	0	1	1	1	1	1	1	1	1	1	1	1	1	0	17	73.913	2	2	2	2
228	60	2	4	3	3		3	Faculty of MEDICINE	0	Community Medicine	4	2	1	1	0	1	0	0	1	1	1	1	0	1	1	0	1	1	1	1	1	1	1	1	1	0	17	73.913	3	2	2	2
68	27	1	0	2	4	Medical internship	4		4		1	1	1	1	1	1	1	1	1	1	1	0	0	1	1	0	0	1	1	1	0	0	1	1	1	1	17	73.913	2	2	2	#NULL!
159	#NULL!	1	0	2	4	Modality clinical specialist	4		0	Radiation department	3	1	1	1	0	1	0	0	1	1	1	1	0	0	1	1	1	1	0	1	1	1	1	1	1	1	17	73.913	#NULL!	2	2	#NULL!
155	#NULL!	1	6	2	4		4		0	Radiology	3	1	1	1	0	1	0	0	1	1	1	1	0	1	1	1	1	1	1	1	0	0	1	1	1	1	17	73.913	#NULL!	2	2	#NULL!
214	#NULL!	1	0	3	4	Teaching assistant	3	University	0	Faculty of pharmacy	3	1	1	0	1	1	0	0	1	1	1	1	0	1	1	1	1	1	1	1	0	0	1	1	1	1	17	73.913	#NULL!	2	2	#NULL!
320	23	2	9	3	4		3		7		1	1	1	0	1	1	1	1	1	1	1	0	0	1	1	0	1	0	1	1	0	1	1	1	1	1	17	73.913	1	2	2	#NULL!
53	32	2	1	#NULL!	1		#NULL!		3		3	1	1	1	0	1	0	0	1	1	1	1	0	1	1	0	1	1	1	1	0	0	1	1	1	1	16	69.5652	2	2	2	2
32	36	2	1	#NULL!	1		#NULL!		0	Operation room	4	1	1	1	1	1	0	0	1	1	1	1	0	1	1	1	1	1	0	1	0	0	1	1	1	0	16	69.5652	3	2	2	2
422	24	1	1	1	1		1		3		3	1	1	1	0	1	0	0	1	1	1	1	0	1	1	0	1	1	1	1	0	0	1	1	1	1	16	69.5652	1	2	2	2
451	38	1	1	1	1		1		2		3	1	1	1	0	1	0	0	2	1	1	1	0	1	1	1	1	1	0	1	0	0	1	1	1	0	16	69.5652	3	2	2	2
291	32	1	1	2	1		4		3		3	1	1	1	1	1	0	0	1	1	1	0	0	1	1	0	1	1	1	1	0	0	1	1	1	1	16	69.5652	2	2	2	2
290	32	2	1	2	1		4		3		4	1	1	0	0	1	0	0	1	1	1	1	0	1	1	1	1	1	1	1	0	1	1	1	1	0	16	69.5652	2	2	2	2
333	23	2	1	2	1		4		3		3	1	1	1	0	1	0	0	1	1	1	1	0	1	1	0	0	1	1	1	0	1	1	1	1	1	16	69.5652	1	2	2	2
31	28	1	1	#NULL!	1		#NULL!		3		1	2	1	1	1	1	0	0	1	1	1	0	0	1	1	0	1	1	1	1	0	0	1	1	1	1	16	69.5652	2	2	2	2
437	41	1	1	1	1		1		0	NICU	3	2	1	0	1	1	0	0	1	1	1	1	0	0	1	0	1	1	1	1	0	1	1	1	1	1	16	69.5652	3	2	2	2
173	38	1	1	3	1		3		9		4	2	1	1	0	1	0	0	1	1	1	1	0	1	1	0	1	1	1	1	0	0	1	1	1	1	16	69.5652	3	2	2	2
426	28	1	1	4	1		0	nicu	3		3	2	1	1	0	1	0	0	1	1	1	1	0	1	1	1	1	0	1	1	0	0	1	1	1	1	16	69.5652	2	2	2	2
381	42	1	10	#NULL!	2		#NULL!		0	pharmacy	4	1	1	1	1	1	0	0	1	1	1	1	0	0	1	0	0	1	1	1	1	1	1	1	1	0	16	69.5652	3	2	2	1
247	36	1	10	1	2		1	JMOH	1		3	1	1	0	1	1	0	0	1	1	1	1	0	1	1	1	1	1	1	1	0	0	1	1	1	0	16	69.5652	3	2	2	1
213	21	1	10	1	2		1		1		4	1	1	1	0	1	0	0	1	1	1	1	0	1	1	0	1	1	1	1	1	0	1	1	1	0	16	69.5652	1	2	2	1
260	53	2	10	1	2		1		1		3	1	1	0	0	1	0	0	1	1	1	1	0	1	1	1	1	1	1	1	0	1	1	0	1	1	16	69.5652	3	2	2	1
337	26	1	10	2	2		4		0	Inpatient Pharmacy	3	1	1	1	0	0	1	0	1	0	1	0	1	1	1	0	1	1	1	1	0	1	1	1	1	1	16	69.5652	2	2	2	1
146	21	1	10	2	2		4	Pharmacuiticals industry	0	None	4	1	1	1	0	1	0	1	1	1	1	0	1	1	1	0	1	1	0	1	0	1	0	1	1	1	16	69.5652	1	2	2	1
519	21	2	10	2	2		4		2		3	1	1	1	0	1	0	0	1	1	1	1	0	1	0	1	1	1	1	0	1	0	1	1	1	1	16	69.5652	1	2	2	1
384	27	1	10	2	2		4		1		3	1	1	1	1	1	0	0	1	1	1	1	0	1	1	0	1	1	1	0	0	0	1	1	1	1	16	69.5652	2	2	2	1
388	27	1	10	2	2		4		0	Outpatient pharmacy	3	1	1	1	1	1	0	0	1	1	1	1	0	1	1	0	1	1	0	1	0	0	1	1	1	1	16	69.5652	2	2	2	1
390	27	1	10	2	2		4		0	procurement inventory / pharmacist	3	1	1	1	1	1	0	0	1	1	1	1	0	1	1	0	1	1	1	1	0	0	1	1	1	0	16	69.5652	2	2	2	1
501	20	1	10	3	2		3	Still studying	0	...	1	1	1	1	0	0	1	0	2	1	1	1	0	1	1	1	1	1	0	0	0	1	1	1	1	0	16	69.5652	1	2	2	1
391	45	1	10	3	2		3		3		4	1	1	1	1	1	0	0	1	1	1	1	0	1	0	0	1	1	1	1	1	0	1	1	1	0	16	69.5652	3	2	2	1
306	28	1	10	4	2		2		7		3	1	1	1	0	1	0	1	1	1	1	0	0	0	1	1	1	0	0	1	1	1	1	1	1	1	16	69.5652	2	2	2	1
312	42	1	10	4	2		0	Dxn	9		3	1	1	1	0	1	0	0	1	1	1	1	0	1	1	1	1	0	1	1	1	1	1	0	0	1	16	69.5652	3	2	2	1
273	39	2	10	1	2		1	Jmoh	3		3	2	2	1	0	1	0	0	1	1	1	1	0	1	1	1	1	1	0	0	1	1	1	1	1	0	16	69.5652	3	2	2	1
262	52	1	10	2	2		4		0	Pharmacy	3	2	1	0	1	1	0	0	1	1	1	1	0	0	1	1	1	1	0	0	1	1	1	1	1	1	16	69.5652	3	2	2	1
261	55	1	10	2	2		4		0	Comunity pharmacy	3	2	1	1	0	1	0	0	1	1	1	1	0	1	1	1	1	1	1	1	0	0	0	1	1	1	16	69.5652	3	2	2	1
335	21	1	10	3	2		3	Student	0	Pharmcy	3	2	1	0	1	1	1	0	1	1	1	1	0	1	0	1	0	0	1	1	1	1	1	1	1	0	16	69.5652	1	2	2	1
257	33	1	10	4	2		2		0	Pharmacy	3	2	1	1	0	1	0	0	1	1	1	1	0	1	1	1	1	0	1	1	1	0	1	1	1	0	16	69.5652	2	2	2	1
240	32	1	4	1	3		1		0	Radiologist	4	1	1	1	0	1	0	0	1	1	1	1	0	0	1	1	1	1	0	0	1	1	1	1	1	1	16	69.5652	2	2	2	2
231	32	2	4	1	3		1		0	Lab	4	1	1	1	1	1	0	0	1	1	1	1	0	1	1	0	0	1	1	1	0	0	1	1	1	1	16	69.5652	2	2	2	2
416	25	2	4	2	3		4		2		3	1	1	1	0	1	0	0	1	1	1	1	0	1	1	1	1	0	0	1	0	1	1	1	1	1	16	69.5652	2	2	2	2
84	33	2	4	2	3		4		2		4	1	1	1	0	1	0	0	1	1	1	1	0	1	1	0	1	1	1	1	0	0	1	1	1	1	16	69.5652	2	2	2	2
407	25	1	4	3	3		3		2		3	1	1	1	0	1	0	0	2	1	1	0	0	1	1	0	0	0	1	1	1	1	1	1	1	1	16	69.5652	2	2	2	2
118	33	1	4	3	3		3		1		3	1	1	1	0	1	0	0	1	1	1	1	0	1	0	1	1	1	1	0	0	1	1	1	1	1	16	69.5652	2	2	2	2
355	25	2	4	3	3		3		4		4	1	1	0	0	1	0	0	1	1	1	1	0	1	0	1	1	1	0	1	1	1	1	1	1	1	16	69.5652	2	2	2	2
314	55	1	4	3	3		3		7		4	1	1	1	0	1	0	0	1	1	1	1	0	0	1	1	1	1	0	1	1	1	1	1	1	0	16	69.5652	3	2	2	2
472	25	1	4	4	3		2		7		4	1	1	1	0	1	0	0	1	1	1	1	0	1	1	0	1	1	1	1	0	0	1	1	1	1	16	69.5652	2	2	2	2
164	34	1	4	2	3		4		9		4	2	1	0	1	1	0	0	1	1	1	1	0	0	0	1	1	1	1	1	1	1	1	1	1	0	16	69.5652	2	2	2	2
359	24	1	4	3	3		3		1		4	2	1	1	1	1	0	0	1	1	1	1	0	1	1	0	1	1	1	0	0	0	1	1	1	1	16	69.5652	1	2	2	2
130	29	1	0	2	4	Infection control	4		0	IPC	4	1	1	1	0	1	0	0	1	1	1	1	0	1	1	0	1	1	1	1	0	1	1	0	1	1	16	69.5652	2	2	2	#NULL!
350	24	2	0	3	4	Intern	3		2		3	1	1	1	1	1	1	0	1	1	1	0	0	1	1	0	0	1	1	1	0	0	1	1	1	1	16	69.5652	1	2	2	#NULL!
136	30	2	0	3	4	Infection Control	3		0	Administration	4	1	1	1	0	1	0	0	1	1	1	0	0	1	0	1	1	1	1	1	0	1	1	1	1	1	16	69.5652	2	2	2	#NULL!
493	21	1	9	3	4		3	Still studying	0	Pharmacist	1	1	1	0	1	1	1	0	2	1	0	0	0	1	1	1	1	0	1	1	0	0	1	1	1	1	16	69.5652	1	2	2	#NULL!
98	23	2	9	3	4		3		9		3	1	1	1	1	1	0	0	1	1	1	1	0	1	1	1	0	1	1	1	0	0	1	1	1	0	16	69.5652	1	2	2	#NULL!
110	#NULL!	1	7	1	4		1		0	Physical therapy	3	2	1	1	1	1	0	0	1	1	1	1	0	1	1	0	1	0	1	1	0	0	1	1	1	1	16	69.5652	#NULL!	2	2	#NULL!
509	21	1	9	2	4		4		7		1	2	1	1	0	1	1	1	2	0	0	0	1	0	1	1	1	1	0	1	1	0	0	1	1	1	16	69.5652	1	2	2	#NULL!
420	20	1	9	3	4		3		0	Student	1	2	1	1	0	1	0	1	1	1	1	0	0	0	1	1	1	1	1	1	0	0	1	1	1	1	16	69.5652	1	2	2	#NULL!
5	32	2	1	#NULL!	1		#NULL!		0	Adminsitrative	4	1	1	1	1	1	0	0	1	1	1	1	0	1	1	0	1	1	0	1	0	0	1	1	1	0	15	65.2174	2	2	3	2
454	40	2	1	1	1		1		1		4	1	1	0	1	1	0	0	1	1	1	1	0	1	1	0	1	1	0	1	0	0	1	1	1	1	15	65.2174	3	2	3	2
402	50	2	1	1	1		1		5		3	1	1	0	0	1	0	0	1	0	1	1	0	1	1	1	1	1	1	1	0	0	1	1	1	1	15	65.2174	3	2	3	2
430	25	1	1	1	1		1		3		3	1	1	1	0	1	0	0	1	1	1	1	0	1	1	1	1	1	1	0	0	0	1	1	1	0	15	65.2174	2	2	3	2
121	32	1	1	2	1		4		9		3	1	1	0	1	1	0	0	1	1	1	1	0	1	1	1	1	1	1	1	0	0	0	1	1	0	15	65.2174	2	2	3	2
415	32	2	1	2	1		4		2		3	1	1	1	0	1	0	0	1	1	1	1	0	1	1	0	1	1	1	1	0	0	1	1	1	0	15	65.2174	2	2	3	2
419	23	1	1	2	1		4		2		3	1	1	1	0	1	0	0	1	1	1	1	0	1	1	1	0	1	0	1	1	0	1	1	1	0	15	65.2174	1	2	3	2
439	26	1	1	3	1		3		0	Neonateal icu	4	1	1	1	1	1	0	0	1	1	1	0	0	0	1	0	1	1	1	1	0	0	1	1	1	1	15	65.2174	2	2	3	2
449	32	1	1	4	1		0	NCMH	0	Psychiatric section	4	1	1	0	0	1	0	0	2	1	1	0	0	1	1	1	1	1	1	1	0	0	1	1	1	0	15	65.2174	2	2	3	2
153	39	1	1	4	1		2		9		3	1	1	1	0	1	0	0	1	1	1	1	0	0	1	0	1	0	1	1	0	1	1	1	1	1	15	65.2174	3	2	3	2
459	24	1	1	1	1		1		7		3	2	1	1	0	1	0	0	1	1	1	1	0	1	0	1	0	1	1	1	0	0	1	1	1	1	15	65.2174	1	2	3	2
457	35	1	1	2	1		4		9		4	2	1	1	0	1	1	0	1	1	1	0	0	1	1	1	0	1	1	1	0	1	1	0	1	0	15	65.2174	2	2	3	2
168	21	1	10	1	2		1		0	JFDA	3	1	1	0	1	1	0	0	1	1	1	0	0	0	1	1	1	1	0	1	0	1	1	1	1	1	15	65.2174	1	2	3	1
301	27	1	10	2	2		4		9		3	1	1	0	0	1	0	1	1	1	1	1	0	1	1	0	1	0	1	1	0	0	1	1	1	1	15	65.2174	2	2	3	1
315	31	1	10	2	2		4		0	Pharmacy	3	1	1	0	1	1	0	0	1	1	1	1	1	1	1	0	0	0	1	1	0	0	1	1	1	1	15	65.2174	2	2	3	1
180	22	2	10	2	2		4		9		3	1	2	1	1	1	1	0	1	1	0	1	0	1	1	1	0	0	1	1	0	0	1	1	1	0	15	65.2174	1	2	3	1
343	35	1	10	2	2		4		9		4	1	1	0	0	1	0	0	1	1	1	1	0	1	1	1	1	1	1	1	0	0	1	1	1	0	15	65.2174	2	2	3	1
156	21	1	10	2	2		4		1		3	1	1	1	1	1	0	0	1	1	1	1	0	1	1	0	0	1	1	0	0	0	1	1	1	1	15	65.2174	1	2	3	1
256	50	2	10	3	2		3		9		3	1	1	0	1	1	0	0	2	1	1	0	0	1	1	0	1	1	0	1	0	0	1	1	1	1	15	65.2174	3	2	3	1
274	45	1	10	3	2		3		9		3	1	1	1	0	1	0	0	1	1	1	1	0	0	1	0	1	0	0	1	1	1	1	1	1	1	15	65.2174	3	2	3	1
325	21	1	10	4	2		12	Not work	4		3	1	1	0	1	1	0	0	1	1	1	1	0	1	1	1	1	0	0	0	1	0	1	1	1	1	15	65.2174	1	2	3	1
2	30	2	10	#NULL!	2	Clinical Research Coordinator	#NULL!		0	Research	3	2	1	1	0	1	0	0	1	1	1	1	0	1	1	0	1	1	1	1	0	0	1	1	1	0	15	65.2174	2	2	3	1
267	43	1	10	1	2		1		9		3	2	1	0	1	1	0	0	1	1	1	1	0	1	1	1	1	0	0	1	0	1	1	1	1	0	15	65.2174	3	2	3	1
494	20	1	10	1	2		1		1		3	2	2	1	1	1	0	1	1	1	1	1	1	0	1	0	1	0	0	0	1	0	0	1	1	1	15	65.2174	1	2	3	1
232	25	2	10	1	2		1		7		3	2	1	1	1	1	0	0	1	1	1	1	0	1	1	0	0	1	1	1	0	0	1	1	0	1	15	65.2174	2	2	3	1
300	30	1	10	2	2		4		1		3	2	2	0	0	1	0	0	2	1	1	0	0	1	1	1	1	0	1	1	0	0	1	1	1	1	15	65.2174	2	2	3	1
82	20	1	10	2	2	Pharmacist	4		0	Pharmacy	3	2	1	0	1	1	0	0	1	1	1	1	0	1	1	1	1	0	1	0	0	0	1	1	1	1	15	65.2174	1	2	3	1
175	22	2	10	2	2		4		9		3	2	1	0	0	1	0	0	1	1	1	1	0	1	1	1	1	0	1	1	0	1	1	1	1	0	15	65.2174	1	2	3	1
369	33	1	10	2	2		4		0	Drug Regulatory Affairs and Business Development	4	2	2	1	0	1	0	0	1	1	1	1	0	0	1	0	1	1	0	0	1	1	1	1	1	1	15	65.2174	2	2	3	1
311	23	1	10	3	2		3	Student	3		3	2	1	0	0	1	1	0	1	1	1	1	0	1	1	0	1	1	0	1	0	1	1	0	1	1	15	65.2174	1	2	3	1
190	22	2	10	3	2		3	Academic	0	Education	4	2	1	0	1	1	0	0	1	1	1	1	0	0	1	1	1	1	0	1	1	0	1	1	1	0	15	65.2174	1	2	3	1
259	42	1	10	3	2		3		0	Drug store	3	2	1	0	0	1	0	0	1	1	1	1	0	1	1	0	1	0	1	1	1	1	1	1	1	0	15	65.2174	3	2	3	1
189	24	1	10	4	2		0	Hikma Pharmaceuticals	0	Clinical R&D	3	2	1	1	0	1	0	0	1	1	1	1	0	1	1	1	1	1	0	0	1	1	0	1	0	1	15	65.2174	1	2	3	1
14	35	2	4	#NULL!	3		#NULL!		2		4	1	1	1	1	1	0	0	1	1	1	1	0	1	1	0	0	1	1	1	0	0	1	0	1	1	15	65.2174	2	2	3	2
367	24	1	4	1	3		1		#NULL!		3	1	1	1	1	1	1	0	1	1	1	0	0	1	1	0	0	0	1	1	0	0	1	1	1	1	15	65.2174	1	2	3	2
468	34	2	4	1	3		1		2		4	1	1	0	1	1	0	0	2	1	1	0	0	0	1	0	1	1	1	1	1	0	1	1	1	0	15	65.2174	2	2	3	2
477	28	2	4	1	3		1		9		3	1	1	1	1	1	0	0	1	1	1	0	0	1	1	0	0	1	1	1	0	0	1	1	1	1	15	65.2174	2	2	3	2
364	24	1	4	1	3		1		4		4	1	1	1	1	1	0	0	1	1	1	1	0	0	1	0	0	1	1	1	0	0	1	1	1	1	15	65.2174	1	2	3	2
302	34	1	4	1	3		1		0	Radiologist	4	1	1	0	0	1	0	0	1	1	1	1	0	1	0	0	1	1	1	1	1	1	1	1	1	0	15	65.2174	2	2	3	2
217	39	1	4	1	3		1		3		4	1	1	1	0	1	0	0	1	1	1	1	0	1	0	1	0	1	1	1	0	1	1	1	1	0	15	65.2174	3	2	3	2
418	27	2	4	2	3		4		2		3	1	1	0	1	1	0	0	1	1	1	1	0	0	1	1	1	1	0	0	0	1	1	1	1	1	15	65.2174	2	2	3	2
356	24	1	4	2	3		4		0	Intern	3	1	1	1	0	1	0	0	1	1	1	0	0	1	1	0	1	1	1	1	0	0	1	1	1	1	15	65.2174	1	2	3	2
127	29	2	4	3	3		3		2		3	1	1	1	0	1	1	1	1	0	0	1	1	0	1	0	1	0	1	1	0	0	1	1	1	1	15	65.2174	2	2	3	2
219	44	1	4	3	3		3		1		4	1	1	0	0	1	0	0	1	1	1	1	0	1	1	0	1	1	1	1	0	0	1	1	1	1	15	65.2174	3	2	3	2
480	24	1	4	3	3		3		4		4	1	1	1	1	1	0	0	1	1	1	0	0	0	1	1	1	0	1	1	0	1	1	1	1	0	15	65.2174	1	2	3	2
144	29	1	4	3	3		3		0	Community medicine-1	3	1	1	1	1	1	0	0	1	1	1	1	0	1	1	0	1	1	0	1	0	0	1	1	1	0	15	65.2174	2	2	3	2
360	24	1	4	3	3		3		0	intern	3	1	1	1	1	1	0	0	1	1	1	1	0	0	0	0	0	1	1	1	0	1	1	1	1	1	15	65.2174	1	2	3	2
21	36	2	4	#NULL!	3		#NULL!		0	radiology	4	2	1	1	0	1	0	0	1	1	1	1	0	0	1	0	1	1	1	1	0	0	1	1	1	1	15	65.2174	3	2	3	2
36	33	1	4	#NULL!	3		#NULL!		2		4	2	1	1	1	1	0	0	1	1	1	1	0	1	1	0	1	1	1	0	0	0	1	1	1	0	15	65.2174	2	2	3	2
277	29	1	4	1	3		1		5		3	2	1	0	0	0	0	1	1	0	1	1	0	1	1	1	1	1	1	0	1	1	0	1	1	1	15	65.2174	2	2	3	2
469	33	2	4	1	3		1		2		3	2	1	0	0	1	0	0	1	1	1	1	0	1	1	0	1	1	1	1	1	1	0	1	0	1	15	65.2174	2	2	3	2
225	29	1	4	2	3		4		2		3	2	1	1	0	1	0	0	1	1	1	1	0	1	1	0	0	1	1	1	0	0	1	1	1	1	15	65.2174	2	2	3	2
363	24	1	4	3	3		3		2		3	2	1	1	0	1	0	0	1	1	1	1	0	1	1	0	0	0	1	1	0	1	1	1	1	1	15	65.2174	1	2	3	2
38	#NULL!	1	7	#NULL!	4		#NULL!		9		3	1	1	1	1	1	0	0	1	1	1	1	0	0	0	0	1	1	1	1	0	0	1	1	1	1	15	65.2174	#NULL!	2	3	#NULL!
351	24	1	0	1	4	Intern	1		4		4	1	1	1	0	1	1	0	1	1	1	0	0	1	0	1	0	1	1	1	0	0	1	1	1	1	15	65.2174	1	2	3	#NULL!
109	34	1	0	1	4	IT	1		0	IT dep	3	1	1	0	1	1	0	0	1	1	1	1	0	1	0	1	1	1	0	1	0	1	1	1	1	0	15	65.2174	2	2	3	#NULL!
334	23	1	0	2	4	Nutritionist	4		0	Clinical nutrition department	4	1	1	0	1	1	0	0	1	1	1	1	0	1	1	0	1	1	1	1	0	0	1	1	1	0	15	65.2174	1	2	3	#NULL!
186	#NULL!	2	6	2	4		4	Cancer center	0	Radilology	1	1	1	0	0	1	0	0	1	1	1	1	0	1	1	1	1	1	0	1	0	0	1	1	1	1	15	65.2174	#NULL!	2	3	#NULL!
97	21	1	9	2	4		4		9		3	1	1	0	0	1	0	0	1	1	1	1	0	1	1	1	1	0	0	1	1	0	1	1	1	1	15	65.2174	1	2	3	#NULL!
4	29	1	0	#NULL!	4	Research assistant	#NULL!		0	Office of Scientific Affairs and Research	4	2	1	1	0	1	0	0	1	1	1	1	0	0	1	0	1	1	1	1	0	1	0	1	1	1	15	65.2174	2	2	3	#NULL!
282	38	1	0	2	4	Quality Assurance	4		0	Quality Department	3	2	1	0	0	1	0	0	1	1	1	1	0	1	1	0	1	1	0	1	0	1	1	1	1	1	15	65.2174	3	2	3	#NULL!
62	22	1	9	3	4		3		4		1	2	1	1	0	1	0	0	1	1	1	1	0	1	1	0	1	0	1	1	0	0	1	1	1	1	15	65.2174	1	2	3	#NULL!
421	21	2	9	3	4		3		4		1	2	1	1	0	1	0	0	1	1	1	1	0	1	0	0	0	0	1	1	1	1	1	1	1	1	15	65.2174	1	2	3	#NULL!
222	#NULL!	1	0	4	4	Department coordinator	0	Health sector	0	Radiology	3	2	1	1	0	1	0	0	1	1	1	1	0	0	1	0	1	0	0	1	1	1	1	1	1	1	15	65.2174	#NULL!	2	3	#NULL!
20	23	2	1	#NULL!	1		#NULL!		4		3	1	1	1	0	1	0	0	1	1	1	1	0	1	1	0	1	0	1	0	0	0	1	1	1	1	14	60.8696	1	2	3	2
44	37	1	1	#NULL!	1		#NULL!		0	PACU/OR	3	1	1	1	0	1	0	0	1	1	1	1	0	1	1	0	1	1	0	0	0	0	1	1	1	1	14	60.8696	3	2	3	2
11	31	1	1	#NULL!	1		#NULL!		0	administrative	3	1	1	1	0	1	0	0	1	1	1	1	0	1	1	0	1	1	0	0	0	0	1	1	1	1	14	60.8696	2	2	3	2
25	24	2	1	#NULL!	1		#NULL!		2		3	1	1	0	0	0	0	0	1	1	1	1	1	0	1	1	1	1	1	1	0	0	0	1	1	1	14	60.8696	1	2	3	2
15	39	1	1	#NULL!	1		#NULL!		0	VAD team	4	1	1	1	0	1	1	0	1	1	1	0	0	1	1	0	1	1	1	0	0	0	1	0	1	1	14	60.8696	3	2	3	2
27	26	1	1	#NULL!	1		#NULL!		4		3	1	1	1	0	1	0	0	1	1	1	0	0	1	0	0	1	1	1	0	0	1	1	1	1	1	14	60.8696	2	2	3	2
37	33	1	1	#NULL!	1		#NULL!		0	BMT out patient clinic	3	1	1	1	1	1	0	0	1	1	1	1	0	0	1	0	1	1	0	0	0	0	1	1	1	1	14	60.8696	2	2	3	2
35	30	2	1	#NULL!	1		#NULL!		3		4	1	1	1	0	1	0	0	1	1	1	1	0	1	1	0	0	1	1	1	0	0	1	1	1	0	14	60.8696	2	2	3	2
218	38	1	1	1	1		1		3		3	1	1	0	0	1	0	0	1	1	1	0	0	1	1	0	1	1	1	1	0	0	1	1	1	1	14	60.8696	3	2	3	2
297	29	1	1	1	1		1		0	Or	3	1	1	0	0	1	0	0	1	1	1	1	0	1	1	0	0	1	0	0	1	1	1	1	1	1	14	60.8696	2	2	3	2
438	24	1	1	1	1		1		0	Nicu	3	1	1	1	0	1	0	0	1	1	1	1	0	0	1	0	1	1	0	1	0	0	1	1	1	1	14	60.8696	1	2	3	2
424	35	2	1	1	1		1		3		3	1	1	1	0	1	0	0	1	1	1	1	0	1	1	0	0	0	1	1	0	0	1	1	1	1	14	60.8696	2	2	3	2
456	26	1	1	1	1		1		3		3	1	1	1	0	1	0	0	1	1	1	1	0	1	1	0	1	1	1	0	0	0	1	1	1	0	14	60.8696	2	2	3	2
137	31	1	1	2	1		4		9		3	1	1	1	0	1	0	0	1	1	1	1	0	1	1	0	1	0	1	0	0	0	1	1	1	1	14	60.8696	2	2	3	2
243	33	1	1	2	1		4		2		3	1	1	1	0	1	0	0	1	1	1	1	0	1	1	0	1	0	0	1	0	0	1	1	1	1	14	60.8696	2	2	3	2
163	27	1	1	2	1		4	khcc	9		3	1	1	1	0	1	0	0	1	1	1	1	0	0	1	0	1	0	1	1	0	0	1	1	1	1	14	60.8696	2	2	3	2
108	34	1	1	2	1		4		9		3	1	1	1	0	1	0	0	1	1	1	1	0	0	1	0	1	1	0	1	0	0	1	1	1	1	14	60.8696	2	2	3	2
458	37	2	1	2	1		4		3		3	1	1	1	1	1	0	0	1	1	1	1	0	1	0	0	1	1	0	0	0	0	1	1	1	1	14	60.8696	3	2	3	2
194	26	1	1	2	1		4		0	Health department	4	1	1	0	0	1	0	0	1	1	1	1	0	1	0	0	0	1	1	1	0	1	1	1	1	1	14	60.8696	2	2	3	2
464	58	2	1	2	1		4		0	Management	4	1	1	1	0	1	0	0	1	1	1	1	0	0	0	0	1	1	1	1	0	0	1	1	1	1	14	60.8696	3	2	3	2
444	34	1	1	2	1		4		4		3	1	1	1	1	1	0	0	1	1	1	1	0	0	1	1	1	1	0	0	0	0	1	1	1	0	14	60.8696	2	2	3	2
107	35	2	1	2	1		4		9		3	1	1	1	0	1	0	0	1	1	1	1	0	1	0	0	1	1	1	1	0	0	1	1	1	0	14	60.8696	2	2	3	2
461	37	2	1	2	1		4		5		3	1	1	1	1	1	0	0	1	1	1	1	0	0	1	0	0	1	1	1	0	0	1	1	1	0	14	60.8696	3	2	3	2
396	37	2	1	1	1		1		5		3	2	1	1	1	1	0	0	1	1	1	1	0	1	1	0	0	0	1	0	0	0	1	1	1	1	14	60.8696	3	2	3	2
463	60	1	1	3	1		3	University	7		4	2	1	1	1	1	0	0	1	1	1	1	0	0	1	0	1	1	0	0	0	0	1	1	1	1	14	60.8696	3	2	3	2
506	20	1	10	#NULL!	2		#NULL!		2		3	1	1	0	0	1	0	0	1	1	1	1	0	1	1	1	1	1	1	0	1	0	0	1	0	1	14	60.8696	1	2	3	1
331	21	1	10	1	2		1		9		3	1	1	0	0	1	0	1	1	1	1	0	0	0	1	0	1	1	0	1	1	1	1	1	1	0	14	60.8696	1	2	3	1
250	48	1	10	1	2		1		0	Pharmacy	3	1	1	1	0	1	0	1	1	1	1	0	0	1	1	0	0	1	1	1	0	0	1	1	0	1	14	60.8696	3	2	3	1
377	37	1	10	2	2		4	KHCC	3		3	1	1	1	1	1	0	0	1	1	1	1	0	1	1	0	1	0	0	0	0	0	1	1	1	1	14	60.8696	3	2	3	1
90	21	1	10	2	2		4		0	Pharmacy	4	1	1	1	0	1	0	0	1	1	1	1	0	0	1	0	1	1	0	1	0	0	1	1	1	1	14	60.8696	1	2	3	1
86	21	1	10	2	2		4	Khcc	1		4	1	1	0	0	1	0	0	1	1	1	1	0	1	1	0	1	0	1	1	1	0	1	1	1	0	14	60.8696	1	2	3	1
183	21	1	10	2	2		4		9		3	1	1	0	1	1	0	0	2	1	1	1	0	1	1	0	1	1	1	0	0	1	0	0	0	1	14	60.8696	1	2	3	1
392	38	1	10	2	2		4		0	pharmacy	3	1	1	1	1	1	0	0	1	1	1	1	0	0	1	0	0	1	1	1	0	0	1	1	1	0	14	60.8696	3	2	3	1
249	47	1	10	3	2		3		1		3	1	1	1	0	1	0	0	1	1	1	1	0	1	1	0	1	0	0	1	0	0	1	1	1	1	14	60.8696	3	2	3	1
339	23	1	10	3	2		3	Student	#NULL!		3	1	1	1	0	1	0	0	1	1	1	1	0	1	1	0	1	0	1	1	0	0	1	1	1	0	14	60.8696	1	2	3	1
346	20	1	10	3	2		3	Studying	0	Not working	3	1	1	0	0	1	0	0	1	1	1	1	0	1	1	0	1	1	0	1	0	0	1	1	1	1	14	60.8696	1	2	3	1
515	23	2	10	1	2		1		2		1	2	2	0	0	0	0	0	2	1	0	1	1	1	0	1	1	1	0	0	1	1	1	1	0	1	14	60.8696	1	2	3	1
119	21	1	10	1	2		1		9		3	2	1	1	0	1	0	0	1	1	1	1	0	1	0	1	0	1	0	1	0	0	1	1	1	1	14	60.8696	1	2	3	1
254	40	2	10	1	2		1		9		3	2	2	1	0	1	0	0	1	1	1	1	0	1	1	0	1	1	1	0	0	0	1	1	1	0	14	60.8696	3	2	3	1
76	20	2	10	2	2	Pharmacist	4		0	Pharmacy	3	2	1	0	1	1	0	0	1	1	1	1	0	1	1	0	1	0	0	1	0	0	1	1	1	1	14	60.8696	1	2	3	1
70	20	1	10	2	2	Pharmacist	4		0	Community Pharmacy	3	2	1	0	0	1	0	0	1	1	1	1	0	1	1	1	1	1	0	0	0	0	1	1	1	1	14	60.8696	1	2	3	1
242	27	1	10	2	2		4		0	Community pharmacy	3	2	1	0	1	1	0	0	1	1	1	1	0	1	1	0	1	1	0	0	0	0	1	1	1	1	14	60.8696	2	2	3	1
361	38	1	10	2	2		4		0	Regulatory affairs	3	2	1	0	0	1	0	0	1	1	1	1	0	1	1	1	1	1	0	1	0	0	1	1	1	0	14	60.8696	3	2	3	1
182	22	2	10	2	2		4		0	Pharmacist	3	2	1	1	1	1	0	0	1	1	1	1	0	0	1	0	1	1	0	0	0	0	1	1	1	1	14	60.8696	1	2	3	1
209	21	1	10	2	2		4		7		4	2	1	1	1	1	0	0	1	1	1	1	0	0	1	0	0	1	0	1	0	0	1	1	1	1	14	60.8696	1	2	3	1
131	21	1	10	2	2		4		9		3	2	1	0	0	1	0	0	1	1	1	1	0	1	1	1	1	1	1	0	0	0	1	1	1	0	14	60.8696	1	2	3	1
221	21	1	10	2	2		4		0	.	4	2	1	0	0	1	0	0	1	1	1	1	0	1	1	1	0	1	1	1	0	0	1	1	1	0	14	60.8696	1	2	3	1
512	20	1	10	2	2		4		9		3	2	1	0	0	1	0	0	1	1	1	1	0	1	1	1	0	1	1	0	0	1	0	1	1	1	14	60.8696	1	2	3	1
191	22	2	10	2	2		4		5		4	2	1	0	0	1	0	0	1	1	1	1	0	0	1	0	1	1	0	0	1	1	1	1	1	1	14	60.8696	1	2	3	1
269	56	1	10	2	2		4		0	Pharmacy	3	2	1	0	1	1	0	0	1	1	1	1	0	0	1	0	0	1	1	1	0	0	1	1	1	1	14	60.8696	3	2	3	1
245	26	1	10	2	2		4		9		4	2	1	0	0	1	0	0	1	1	1	1	0	1	1	0	1	1	1	0	0	1	1	1	1	0	14	60.8696	2	2	3	1
230	34	1	10	3	2		3	Academia	0	Office work	4	2	2	0	1	1	0	0	1	0	1	1	1	1	1	0	0	0	1	0	1	0	1	1	1	1	14	60.8696	2	2	3	1
518	19	1	10	3	2		3	Still student	0		3	2	1	0	1	1	1	0	1	1	1	0	0	0	1	1	1	1	0	1	0	0	1	1	0	1	14	60.8696	1	2	3	1
322	20	2	10	4	2		2		1		3	2	2	1	0	0	0	1	2	0	1	0	1	1	1	1	0	0	0	0	1	1	1	1	1	0	14	60.8696	1	2	3	1
525	22	1	10	4	2		2		1		3	2	1	0	0	1	0	0	1	1	1	1	0	1	1	1	1	1	0	1	0	1	1	1	0	0	14	60.8696	1	2	3	1
41	35	2	4	#NULL!	3		#NULL!		2		3	1	1	1	0	1	0	0	2	1	0	1	1	1	1	0	0	1	0	1	0	0	1	1	1	0	14	60.8696	2	2	3	2
22	28	2	4	#NULL!	3		#NULL!		2		3	1	1	1	0	1	0	0	1	1	1	0	0	1	1	0	0	1	1	0	0	1	1	1	1	1	14	60.8696	2	2	3	2
59	35	2	4	#NULL!	3		#NULL!		4		3	1	1	1	0	1	0	0	1	1	1	0	0	1	1	0	0	1	1	1	0	0	1	1	1	1	14	60.8696	2	2	3	2
414	29	1	4	1	3		1		2		4	1	1	1	0	1	0	0	1	1	1	1	0	1	0	1	1	0	1	1	0	0	1	0	1	1	14	60.8696	2	2	3	2
417	34	2	4	2	3		4	khcc	2		3	1	1	1	0	0	1	0	1	1	1	1	0	0	0	1	1	0	1	1	0	0	1	1	1	1	14	60.8696	2	2	3	2
92	33	2	4	2	3		4		2		4	1	1	1	0	1	0	0	1	1	1	1	0	0	0	1	1	0	1	1	0	0	1	1	1	1	14	60.8696	2	2	3	2
373	26	1	4	2	3		4		4		4	1	1	0	0	1	0	0	1	1	1	0	0	1	1	0	0	1	1	1	0	1	1	1	1	1	14	60.8696	2	2	3	2
197	28	2	4	3	3		3		0	Community medicine	4	1	1	1	1	1	0	0	1	1	1	1	0	1	0	0	1	1	0	0	0	0	1	1	1	1	14	60.8696	2	2	3	2
229	73	2	4	3	3		3		0	Pathology lab	4	1	1	1	0	1	0	0	1	1	1	1	0	1	0	1	1	0	0	1	1	0	1	1	1	0	14	60.8696	3	2	3	2
206	36	2	4	3	3		3		0	Laboratory	4	1	1	1	1	1	0	0	1	1	1	0	1	0	1	0	0	1	0	1	0	0	1	1	1	1	14	60.8696	3	2	3	2
370	28	1	4	3	3		3		6		3	1	1	1	0	1	0	0	1	1	1	1	0	0	1	1	1	0	0	0	1	0	1	1	1	1	14	60.8696	2	2	3	2
226	40	1	4	3	3		3		7		4	1	1	1	0	1	0	0	1	1	1	1	0	1	0	0	0	0	1	1	0	1	1	1	1	1	14	60.8696	3	2	3	2
60	33	1	4	#NULL!	3		#NULL!		1		3	2	1	1	0	1	0	0	1	1	1	1	0	1	1	0	0	0	1	1	0	0	1	1	1	1	14	60.8696	2	2	3	2
43	33	1	4	#NULL!	3		#NULL!		7		4	2	1	1	0	1	0	0	1	1	1	1	0	1	0	0	1	0	1	0	0	1	1	1	1	1	14	60.8696	2	2	3	2
47	35	2	4	#NULL!	3		#NULL!		5		3	2	1	0	1	1	0	0	1	1	1	1	0	0	1	0	1	1	0	1	0	0	1	1	1	1	14	60.8696	2	2	3	2
427	32	2	4	1	3		1		3		4	2	1	0	0	1	0	0	1	1	1	0	1	1	0	0	1	1	1	1	0	0	1	1	1	1	14	60.8696	2	2	3	2
465	34	2	4	1	3		1		2		3	2	1	0	1	1	0	0	1	1	1	1	0	0	0	1	1	1	0	0	0	1	1	1	1	1	14	60.8696	2	2	3	2
485	34	2	4	1	3		1		0	Oncology	4	2	1	1	0	1	0	0	1	1	1	1	0	1	1	0	0	1	0	0	0	1	1	1	1	1	14	60.8696	2	2	3	2
165	34	1	4	2	3		4		0	Pathology	4	2	1	0	0	1	0	0	1	1	1	1	0	0	1	1	0	1	1	1	0	0	1	1	1	1	14	60.8696	2	2	3	2
489	25	1	4	2	3		4		6		3	2	1	0	0	1	0	0	2	1	1	1	0	1	0	0	1	1	1	1	0	0	1	1	1	0	14	60.8696	2	2	3	2
482	25	2	4	3	3		3		2		3	2	1	1	0	0	0	0	2	1	1	1	0	1	0	0	0	1	1	0	0	1	1	1	1	1	14	60.8696	2	2	3	2
196	#NULL!	2	6	1	4		1		0	Medical laboratories	4	1	2	0	1	1	0	0	1	1	1	1	0	0	1	0	1	1	1	1	0	0	1	1	1	0	14	60.8696	#NULL!	2	3	#NULL!
134	#NULL!	1	6	1	4		1		0	Radiology	3	1	1	1	0	1	0	0	1	1	1	1	0	1	1	0	1	1	1	0	0	0	1	1	1	0	14	60.8696	#NULL!	2	3	#NULL!
100	27	1	0	2	4	Laboratory- Med Tech	4		0	Laboratory	3	1	1	1	0	1	0	0	2	1	1	0	0	1	1	0	0	1	0	1	0	0	1	1	1	1	14	60.8696	2	2	3	#NULL!
238	57	2	0	2	4	Microbiologist	4		0	Laboratories	4	1	1	0	1	1	0	0	1	1	1	1	0	1	1	0	0	1	1	1	0	0	1	1	1	0	14	60.8696	3	2	3	#NULL!
152	#NULL!	1	6	2	4		4	Khcc	0	Laboratory	4	1	1	1	1	1	0	0	1	1	1	1	0	1	1	0	1	0	0	0	0	0	1	1	1	1	14	60.8696	#NULL!	2	3	#NULL!
141	#NULL!	1	6	2	4		4		9		3	1	1	1	0	1	0	0	1	1	1	0	0	1	1	1	1	0	1	1	0	0	1	1	1	0	14	60.8696	#NULL!	2	3	#NULL!
149	#NULL!	1	6	2	4		4	KHCC	0	Laboratory	4	1	1	1	0	1	0	0	1	1	1	1	0	1	1	0	0	0	1	1	0	0	1	1	1	1	14	60.8696	#NULL!	2	3	#NULL!
117	#NULL!	1	6	2	4		4	Non profits organization	0	Oncology out and in patient care	4	1	1	1	0	1	0	0	1	1	1	1	0	0	1	0	1	0	1	1	0	0	1	1	1	1	14	60.8696	#NULL!	2	3	#NULL!
147	#NULL!	2	6	2	4		4		0	Radiology department	1	1	1	1	0	1	0	0	1	1	1	1	0	0	1	0	0	1	1	1	0	0	1	1	1	1	14	60.8696	#NULL!	2	3	#NULL!
158	#NULL!	1	6	2	4		4		9		3	1	1	0	1	1	0	0	1	1	1	1	0	1	1	0	0	1	1	1	0	0	1	1	1	0	14	60.8696	#NULL!	2	3	#NULL!
394	41	2	7	2	4		4	KHCC	8		4	1	1	1	0	1	0	0	1	1	1	1	0	1	1	0	1	0	1	1	0	0	1	1	1	0	14	60.8696	3	2	3	#NULL!
488	22	1	9	3	4		3		9		1	1	1	0	0	1	0	0	1	1	1	0	0	1	1	0	1	1	1	1	0	0	1	1	1	1	14	60.8696	1	2	3	#NULL!
95	22	1	9	3	4		3		7		1	1	1	1	0	1	0	0	1	1	1	1	0	1	1	0	0	0	1	1	0	0	1	1	1	1	14	60.8696	1	2	3	#NULL!
79	24	2	9	3	4		3		9		3	1	1	0	1	1	0	0	1	1	1	0	0	1	0	0	0	1	1	1	1	1	0	1	1	1	14	60.8696	1	2	3	#NULL!
104	#NULL!	1	7	4	4		2		9		4	1	1	1	1	1	0	0	1	1	1	1	0	0	1	0	0	0	1	1	0	0	1	1	1	1	14	60.8696	#NULL!	2	3	#NULL!
45	#NULL!	1	0	#NULL!	4	Administrative	#NULL!		0	Administration	1	2	1	1	1	0	0	0	1	0	1	1	1	1	1	0	0	0	0	1	0	1	1	1	1	1	14	60.8696	#NULL!	2	3	#NULL!
140	22	2	9	1	4		1		1		1	2	1	1	1	1	0	0	1	1	1	0	0	0	1	0	0	1	1	1	0	0	1	1	1	1	14	60.8696	1	2	3	#NULL!
135	30	1	0	2	4	Health writer/researcher	4		0	Health	4	2	1	0	0	1	0	0	1	1	1	1	0	0	0	1	0	1	1	1	1	1	0	1	1	1	14	60.8696	2	2	3	#NULL!
304	29	2	6	2	4		4		0	Laboratory Technician	3	2	2	0	0	1	0	0	1	1	1	0	0	1	1	0	1	1	1	1	0	0	1	1	1	1	14	60.8696	2	2	3	#NULL!
345	24	2	9	2	4		4		9		3	2	2	0	1	1	0	0	1	1	1	1	0	1	0	1	1	0	1	1	1	1	0	0	0	1	14	60.8696	1	2	3	#NULL!
139	#NULL!	2	0	3	4	Prosthetist	3	Educational institute	8		4	2	1	0	0	1	0	0	1	1	1	1	0	1	1	0	0	0	1	1	1	1	1	1	1	0	14	60.8696	#NULL!	2	3	#NULL!
181	21	1	9	3	4		3	Still a student	9		1	2	1	0	0	1	1	0	1	1	1	1	0	1	1	0	1	1	1	0	0	0	1	1	1	0	14	60.8696	1	2	3	#NULL!
67	22	1	9	3	4		3	Student	0	3rd year student	1	2	1	1	0	1	0	0	1	1	1	0	0	1	1	0	1	1	1	1	0	0	1	1	1	0	14	60.8696	1	2	3	#NULL!
17	23	2	1	#NULL!	1		#NULL!		3		3	1	1	0	0	1	0	0	1	1	1	1	0	0	1	0	1	1	0	0	0	1	1	1	1	1	13	56.5217	1	2	#NULL!	2
1	30	2	1	#NULL!	1		#NULL!		2		3	1	1	0	0	1	0	0	1	1	1	1	0	1	0	0	1	1	1	0	0	0	1	1	1	1	13	56.5217	2	2	#NULL!	2
51	31	2	1	#NULL!	1		#NULL!		2		3	1	1	0	0	1	0	0	1	1	1	1	0	1	1	0	1	1	1	1	0	0	1	0	1	0	13	56.5217	2	2	#NULL!	2
26	25	2	1	#NULL!	1		#NULL!		2		3	1	1	1	0	1	0	0	1	1	1	1	0	0	1	1	0	1	0	1	0	0	1	1	1	0	13	56.5217	2	2	#NULL!	2
289	33	1	1	1	1		1		2		3	1	2	1	0	1	0	0	1	1	1	1	0	0	1	1	1	0	0	0	0	0	1	1	1	1	13	56.5217	2	2	#NULL!	2
429	38	2	1	1	1		1		2		3	1	1	0	0	1	0	0	1	1	1	1	0	0	1	0	1	1	1	0	0	0	1	1	1	1	13	56.5217	3	2	#NULL!	2
204	37	1	1	1	1		1		1		3	1	1	0	1	1	0	0	1	1	1	0	0	0	1	0	1	1	1	1	0	0	1	1	1	0	13	56.5217	3	2	#NULL!	2
295	32	1	1	1	1		1		1		1	1	1	0	0	1	0	0	1	1	1	1	0	1	1	0	1	1	1	1	0	0	0	1	1	0	13	56.5217	2	2	#NULL!	2
195	36	1	1	1	1		1		1		3	1	1	0	0	1	0	0	1	1	1	1	0	0	1	0	1	1	1	1	0	0	1	1	1	0	13	56.5217	3	2	#NULL!	2
268	24	2	1	1	1		1		2		3	1	1	1	1	1	0	0	1	1	1	1	0	1	1	0	1	1	0	0	0	0	0	1	1	0	13	56.5217	1	2	#NULL!	2
399	24	1	1	1	1		1		2		3	1	1	0	0	1	0	0	1	1	1	1	0	1	1	0	1	0	1	1	0	1	1	0	1	0	13	56.5217	1	2	#NULL!	2
151	30	1	1	2	1		4		9		3	1	1	0	0	0	0	0	2	1	1	0	0	1	1	0	1	1	1	1	0	0	1	1	0	1	13	56.5217	2	2	#NULL!	2
234	43	2	1	2	1		4		2		3	1	1	0	0	1	0	0	1	1	1	1	0	1	1	1	1	1	0	0	0	0	1	1	1	0	13	56.5217	3	2	#NULL!	2
115	37	1	1	2	1		4		0	Diagnostic radiology	3	1	1	1	0	1	0	0	1	1	1	1	0	1	0	0	1	1	0	0	0	1	1	1	1	0	13	56.5217	3	2	#NULL!	2
378	56	1	1	3	1		3	Associate professor	0	Teaching nursing at university	4	1	1	1	0	1	0	0	1	1	1	1	0	0	1	0	1	1	0	0	0	0	1	1	1	1	13	56.5217	3	2	#NULL!	2
440	25	1	1	4	1		2		7		3	1	1	1	0	1	0	0	1	1	1	1	0	0	1	0	1	0	1	0	0	0	1	1	1	1	13	56.5217	2	2	#NULL!	2
9	26	2	1	#NULL!	1		#NULL!		2		3	2	1	0	0	1	0	0	1	1	1	1	0	1	1	1	1	1	0	0	0	0	1	1	1	0	13	56.5217	2	2	#NULL!	2
434	30	1	1	1	1		1		3		3	2	1	1	0	1	1	0	2	1	0	0	0	1	0	0	1	0	1	0	0	0	1	1	1	1	13	56.5217	2	2	#NULL!	2
441	26	1	1	1	1		1		3		3	2	1	0	0	1	0	0	1	1	1	1	0	1	1	0	1	0	1	1	0	0	1	0	1	1	13	56.5217	2	2	#NULL!	2
435	26	1	1	1	1		1		3		3	2	1	1	1	1	0	0	1	1	1	1	0	1	1	0	1	0	0	0	0	0	1	1	1	0	13	56.5217	2	2	#NULL!	2
508	23	2	10	1	2		1		9		1	1	2	0	0	0	1	0	1	1	0	1	0	0	1	0	1	1	0	0	1	1	1	1	1	1	13	56.5217	1	2	#NULL!	1
246	29	1	10	1	2		1		9		3	1	1	0	0	0	0	0	2	1	1	0	0	1	1	1	1	0	1	0	0	0	1	1	1	1	13	56.5217	2	2	#NULL!	1
198	21	1	10	1	2		1		1		3	1	1	0	0	1	0	0	2	1	1	1	0	1	1	0	0	0	0	1	0	0	1	1	1	1	13	56.5217	1	2	#NULL!	1
387	32	1	10	1	2		1		0	Pharmacy	3	1	1	0	0	1	0	0	1	1	1	1	0	1	1	0	0	1	1	0	0	0	1	1	1	1	13	56.5217	2	2	#NULL!	1
271	35	1	10	1	2		1		0	University	4	1	2	0	0	1	0	0	1	0	1	1	1	1	1	0	1	1	0	0	0	0	1	1	1	1	13	56.5217	2	2	#NULL!	1
336	25	1	10	2	2		4		0	Pharmacy	3	1	1	0	1	0	0	0	1	1	1	0	0	1	1	1	1	0	0	1	0	0	1	1	1	1	13	56.5217	2	2	#NULL!	1
412	24	1	10	2	2		4	KHCC	0	Pharmacy	3	1	1	0	0	1	1	0	1	1	1	0	0	1	0	0	1	0	1	1	0	0	1	1	1	1	13	56.5217	1	2	#NULL!	1
83	20	1	10	2	2	Pharmacist	4		0	Pharmacy	3	1	1	0	0	1	0	0	1	1	1	1	0	1	1	0	1	1	0	0	0	0	1	1	1	1	13	56.5217	1	2	#NULL!	1
380	32	1	10	2	2		4	Khcc	9		3	1	1	0	0	1	0	0	1	1	1	1	0	1	0	0	1	1	0	1	0	0	1	1	1	1	13	56.5217	2	2	#NULL!	1
102	21	1	10	2	2		4		0	Pharmacy	3	1	1	0	0	1	0	0	1	1	1	1	0	0	1	0	0	1	1	1	0	0	1	1	1	1	13	56.5217	1	2	#NULL!	1
408	26	1	10	2	2		4		1		3	1	1	0	0	1	0	0	1	1	1	1	0	1	1	0	1	1	1	0	0	0	1	1	1	0	13	56.5217	2	2	#NULL!	1
340	21	1	10	2	2		4	Community pharmacy	0	Pharmacy	3	1	1	1	0	1	0	0	1	1	1	1	0	0	1	1	1	0	0	0	1	0	1	1	1	0	13	56.5217	1	2	#NULL!	1
385	28	1	10	2	2		4		2		3	1	1	1	0	1	0	0	1	1	1	1	0	1	1	0	1	0	0	1	0	0	1	1	1	0	13	56.5217	2	2	#NULL!	1
389	36	1	10	2	2		4		0	Pharmacy	3	1	1	0	0	0	0	0	1	1	1	1	0	0	0	1	1	0	1	1	1	1	1	1	1	0	13	56.5217	3	2	#NULL!	1
172	21	1	10	2	2		4		9		4	1	1	1	0	1	0	0	1	1	1	1	0	1	0	0	1	1	1	0	0	0	1	1	1	0	13	56.5217	1	2	#NULL!	1
178	21	2	10	2	2		4		0	Community pharmacy	3	1	1	0	0	1	0	0	1	1	1	1	0	1	1	1	0	1	0	1	1	0	0	1	1	0	13	56.5217	1	2	#NULL!	1
192	22	2	10	3	2		3		1		3	1	1	0	0	1	0	0	1	1	1	1	0	1	1	1	1	1	0	0	0	0	0	1	1	1	13	56.5217	1	2	#NULL!	1
85	29	1	10	3	2	Doctor of pharmacy	3		2		3	1	1	0	0	1	0	0	1	1	1	1	0	1	1	0	1	1	1	0	0	0	1	1	1	0	13	56.5217	2	2	#NULL!	1
342	20	2	10	4	2		12	Unemployment	1		1	1	1	0	0	0	0	0	2	1	1	0	0	1	1	0	1	0	0	0	1	1	1	1	1	1	13	56.5217	1	2	#NULL!	1
279	36	1	10	4	2		12	Not working right now	0	Material management	3	1	2	1	0	1	0	0	1	1	0	1	0	0	1	0	1	1	1	1	0	0	1	1	1	0	13	56.5217	3	2	#NULL!	1
516	20	1	10	1	2		1		2		3	2	1	0	0	1	0	0	1	1	1	1	0	1	0	0	0	0	1	1	0	1	1	1	1	1	13	56.5217	1	2	#NULL!	1
199	21	1	10	1	2		1		1		3	2	1	1	0	1	0	0	1	1	1	1	0	1	1	0	1	0	0	1	0	0	1	1	1	0	13	56.5217	1	2	#NULL!	1
347	46	1	10	1	2		1		0	Jfda	3	2	1	0	0	1	0	0	1	1	1	1	0	1	1	0	0	1	1	1	0	0	1	1	1	0	13	56.5217	3	2	#NULL!	1
201	21	1	10	2	2		4		0	Research	3	2	1	0	0	1	0	0	1	1	1	1	0	1	1	0	1	0	1	1	0	0	1	1	1	0	13	56.5217	1	2	#NULL!	1
202	21	1	10	2	2		4		0	Pharmacy	3	2	1	0	0	1	0	0	1	1	1	1	0	1	1	0	1	0	1	0	0	1	1	1	0	1	13	56.5217	1	2	#NULL!	1
366	36	1	10	2	2		4		0	Industrial field	3	2	1	0	0	1	0	1	1	1	1	1	0	1	1	0	0	0	0	1	1	0	1	1	1	0	13	56.5217	3	2	#NULL!	1
212	21	1	10	2	2		4		0	Private pharmacy	3	2	1	0	1	1	0	0	1	1	1	0	0	0	1	0	1	1	0	1	0	0	1	1	1	1	13	56.5217	1	2	#NULL!	1
492	21	2	10	2	2		4		1		1	2	2	0	0	1	0	1	1	1	1	1	0	1	1	0	1	0	0	0	1	1	0	1	1	0	13	56.5217	1	2	#NULL!	1
142	21	1	10	2	2		4		0	Pharmacy	3	2	1	0	0	0	0	0	1	1	1	1	0	1	1	0	1	1	0	0	0	1	1	1	1	1	13	56.5217	1	2	#NULL!	1
258	57	1	10	2	2		4	Pharmaceutical company	0	Regulatory	3	2	1	0	0	1	0	0	1	1	1	1	0	0	1	0	1	1	0	1	0	1	1	1	1	0	13	56.5217	3	2	#NULL!	1
329	22	2	10	2	2		4		0	local pharmacy	3	2	2	0	0	1	0	0	1	1	1	0	0	1	1	1	1	1	1	0	0	1	0	1	0	1	13	56.5217	1	2	#NULL!	1
251	47	2	10	2	2		4		9		4	2	1	1	0	1	0	0	1	0	1	1	0	1	1	0	1	1	1	1	0	0	1	1	0	0	13	56.5217	3	2	#NULL!	1
66	20	1	10	2	2	Pharmaciest	4		0	Pharmacy	3	2	1	1	0	1	0	0	1	1	1	1	0	0	1	0	1	0	1	1	0	0	1	1	1	0	13	56.5217	1	2	#NULL!	1
174	21	1	10	3	2		3	Academic	9		3	2	1	1	1	1	0	0	1	1	1	1	0	1	0	0	1	0	1	1	0	0	0	1	1	0	13	56.5217	1	2	#NULL!	1
272	40	1	10	3	2		3		9		3	2	1	0	0	1	0	0	1	1	1	0	0	1	0	1	1	1	1	1	0	0	1	1	1	0	13	56.5217	3	2	#NULL!	1
307	27	1	10	4	2		2		7		3	2	1	0	1	1	0	0	1	1	1	1	0	1	1	1	1	0	0	0	0	0	1	1	1	0	13	56.5217	2	2	#NULL!	1
496	20	1	10	4	2		12	not working	0	pharmacy	3	2	1	0	1	0	1	0	1	0	0	1	1	1	1	1	1	1	0	1	0	0	1	0	1	0	13	56.5217	1	2	#NULL!	1
514	20	1	10	4	2		12	No work	4		3	2	1	0	0	0	0	0	2	1	1	0	0	1	1	1	0	1	1	0	0	0	1	1	1	1	13	56.5217	1	2	#NULL!	1
215	21	1	10	4	2		2		0	Office	3	2	1	1	1	1	0	0	1	0	1	1	0	1	1	0	1	1	0	0	0	0	1	1	1	0	13	56.5217	1	2	#NULL!	1
310	24	1	10	4	2		2		9		1	2	1	1	0	1	0	0	1	1	1	1	0	1	1	1	0	0	0	1	0	0	1	1	1	0	13	56.5217	1	2	#NULL!	1
323	20	2	10	4	2		12	No work	1		3	2	1	0	1	1	0	0	1	1	1	1	0	1	0	1	1	0	1	1	1	1	0	0	0	0	13	56.5217	1	2	#NULL!	1
7	35	2	4	#NULL!	3		#NULL!		2		4	1	1	1	0	1	0	0	1	1	1	0	0	1	0	1	1	1	0	0	0	0	1	1	1	1	13	56.5217	2	2	#NULL!	2
18	35	2	4	#NULL!	3		#NULL!		1		4	1	1	1	0	1	0	0	1	1	1	0	0	1	1	0	0	0	1	1	0	0	1	1	1	1	13	56.5217	2	2	#NULL!	2
46	33	1	4	#NULL!	3		#NULL!		3		4	1	1	1	1	1	0	0	1	1	1	1	0	0	1	0	0	1	0	0	0	0	1	1	1	1	13	56.5217	2	2	#NULL!	2
428	27	2	4	1	3		1		1		3	1	1	0	0	1	0	0	1	1	1	1	0	0	1	1	1	0	0	0	1	1	1	1	1	0	13	56.5217	2	2	#NULL!	2
324	19	1	4	2	3		4		1		1	1	1	0	1	1	0	1	1	0	1	1	0	0	1	1	1	0	0	1	1	0	0	1	1	0	13	56.5217	1	2	#NULL!	2
124	33	1	4	2	3		4		9		3	1	1	0	0	1	0	0	1	1	1	1	0	1	1	0	1	1	1	0	0	0	1	1	1	0	13	56.5217	2	2	#NULL!	2
96	34	1	4	2	3		4		0	Public Health	4	1	1	1	1	1	0	0	1	1	1	0	0	1	1	0	0	1	0	0	0	0	1	1	1	1	13	56.5217	2	2	#NULL!	2
403	24	1	4	3	3		3		2		3	1	1	0	0	1	0	0	1	1	1	1	0	1	1	0	1	1	1	0	0	0	1	1	1	0	13	56.5217	1	2	#NULL!	2
65	28	2	4	3	3		3		0	Radiology	3	1	1	0	0	1	0	0	1	1	1	1	0	1	1	0	0	1	0	1	0	1	0	1	1	1	13	56.5217	2	2	#NULL!	2
317	33	2	4	3	3		3		3		4	1	1	1	1	1	0	0	1	1	1	1	0	0	0	0	1	1	0	1	0	0	1	1	1	0	13	56.5217	2	2	#NULL!	2
490	26	1	4	4	3		2		0	Family Medicine	3	1	1	0	1	1	0	0	1	1	1	1	0	1	1	0	0	0	1	0	0	1	1	1	1	0	13	56.5217	2	2	#NULL!	2
50	35	2	4	#NULL!	3		#NULL!		2		3	2	1	1	0	1	0	0	1	1	1	1	0	0	1	0	1	1	0	0	0	0	1	1	1	1	13	56.5217	2	2	#NULL!	2
24	33	1	4	#NULL!	3		#NULL!		7		4	2	1	1	0	1	0	0	1	1	1	1	0	1	0	0	1	1	1	0	0	0	1	1	1	0	13	56.5217	2	2	#NULL!	2
470	46	2	4	1	3		1		2		4	2	1	0	1	0	0	0	1	1	1	0	0	0	1	1	1	1	0	0	0	1	1	1	1	1	13	56.5217	3	2	#NULL!	2
292	34	1	4	1	3		1		1		3	2	1	0	1	1	0	0	1	1	1	1	0	0	1	0	1	0	1	0	0	0	1	1	1	1	13	56.5217	2	2	#NULL!	2
171	34	1	4	2	3		4		6		4	2	1	1	0	1	0	0	1	1	1	1	0	0	1	0	1	1	0	0	0	0	1	1	1	1	13	56.5217	2	2	#NULL!	2
316	34	1	4	3	3		3		7		3	2	1	1	1	1	0	0	1	1	1	1	0	0	1	0	1	0	0	0	0	0	1	1	1	1	13	56.5217	2	2	#NULL!	2
358	24	1	4	3	3		3		4		3	2	1	1	1	1	0	0	1	1	1	1	0	1	0	0	0	0	1	1	0	0	1	1	1	0	13	56.5217	1	2	#NULL!	2
409	24	2	4	3	3		3		2		3	2	1	1	0	1	0	0	1	1	1	1	0	1	0	0	0	1	1	1	0	0	1	1	1	0	13	56.5217	1	2	#NULL!	2
293	30	1	6	1	4		1		0	Laboratory	3	1	1	0	0	1	0	1	1	1	1	1	0	0	1	1	1	0	0	0	0	1	1	1	1	0	13	56.5217	2	2	#NULL!	#NULL!
101	26	1	0	2	4	Dentist	4		0	General	3	1	1	1	0	1	0	0	1	1	1	1	0	0	1	0	1	1	0	0	0	0	1	1	1	1	13	56.5217	2	2	#NULL!	#NULL!
129	23	1	0	2	4	Dietitian	4		9		4	1	2	1	1	1	0	0	1	1	1	1	0	0	0	0	1	0	0	0	0	1	1	1	1	1	13	56.5217	1	2	#NULL!	#NULL!
113	#NULL!	1	0	2	4	Researcher	4	King hussein cancer center	0	Palliative care	3	1	1	1	0	1	0	0	1	1	1	0	0	0	1	0	1	1	1	0	0	0	1	1	1	1	13	56.5217	#NULL!	2	#NULL!	#NULL!
453	52	1	3	2	4		4		6		3	1	1	1	0	1	0	0	1	1	1	1	0	0	1	0	0	1	1	1	0	0	1	1	1	0	13	56.5217	3	2	#NULL!	#NULL!
161	23	1	9	3	4		3		2		1	1	1	0	0	1	0	0	1	1	1	1	0	1	1	0	0	0	1	1	0	1	1	1	1	0	13	56.5217	1	2	#NULL!	#NULL!
476	22	1	9	3	4		3		0	Iam a student	1	1	1	0	0	1	0	0	1	1	1	0	0	0	0	0	1	1	1	1	1	1	1	1	1	0	13	56.5217	1	2	#NULL!	#NULL!
74	22	1	9	3	4		3		4		3	1	1	1	0	1	0	0	1	1	1	1	0	0	1	0	0	1	1	1	0	0	1	0	1	1	13	56.5217	1	2	#NULL!	#NULL!
223	#NULL!	1	0	2	4	Engineer	4		0	Faculty of pharmacy	4	2	1	0	0	1	0	0	1	1	1	1	0	1	1	0	1	1	1	0	0	0	0	1	1	1	13	56.5217	#NULL!	2	#NULL!	#NULL!
123	#NULL!	1	0	2	4	Public health specialist	4		0	Research	4	2	1	0	0	1	0	0	1	1	1	1	0	1	1	0	1	0	0	1	0	0	1	1	1	1	13	56.5217	#NULL!	2	#NULL!	#NULL!
94	#NULL!	2	0	2	4	Researcher	4		0	Research Office	4	2	1	0	1	1	0	0	1	1	1	1	0	0	1	1	1	0	0	0	1	0	1	1	1	0	13	56.5217	#NULL!	2	#NULL!	#NULL!
332	21	2	9	3	4		3	Uni	0	researcher	3	2	2	0	0	1	0	0	2	1	1	1	0	0	1	1	1	0	1	0	1	0	0	1	0	1	13	56.5217	1	2	#NULL!	#NULL!
10	25	2	1	#NULL!	1		#NULL!		5		3	1	1	0	1	1	0	0	1	1	1	1	0	0	0	1	1	0	0	0	0	0	1	1	1	1	12	52.1739	2	2	#NULL!	2
28	27	2	1	#NULL!	1		#NULL!		2		3	1	1	0	0	1	0	0	1	1	1	1	0	1	0	0	1	1	1	0	0	1	0	1	1	0	12	52.1739	2	2	#NULL!	2
432	25	1	1	1	1		1		0	NICU	3	1	1	0	0	0	1	1	1	0	0	0	1	1	1	0	1	1	0	0	0	1	1	1	1	0	12	52.1739	2	2	#NULL!	2
450	37	2	1	1	1		1		3		3	1	1	0	0	0	0	0	2	1	1	0	0	0	1	0	1	1	0	1	0	0	1	1	1	1	12	52.1739	3	2	#NULL!	2
462	24	2	1	1	1		1		5		3	1	1	0	0	1	0	0	1	1	1	1	0	0	0	0	1	1	0	0	1	0	1	1	1	1	12	52.1739	1	2	#NULL!	2
157	29	1	1	2	1		4		9		3	1	1	1	0	1	0	0	1	0	0	0	1	1	0	0	1	0	1	0	0	1	1	1	1	1	12	52.1739	2	2	#NULL!	2
455	29	1	1	3	1		3		3		3	1	2	0	0	1	0	0	1	1	1	1	0	0	1	0	1	1	0	0	0	1	1	1	1	0	12	52.1739	2	2	#NULL!	2
436	32	1	1	1	1		1		2		3	2	1	0	0	1	0	0	2	1	1	1	0	1	1	0	1	0	1	1	0	0	0	0	1	0	12	52.1739	2	2	#NULL!	2
114	23	1	1	2	1		4		#NULL!		4	2	1	1	0	1	0	0	2	1	1	1	0	1	1	0	0	0	0	0	0	0	1	1	1	0	12	52.1739	1	2	#NULL!	2
103	36	1	1	2	1		4		9		4	2	2	1	0	1	0	0	1	1	1	1	0	1	1	0	0	1	0	0	0	0	1	1	0	1	12	52.1739	3	2	#NULL!	2
495	20	1	10	#NULL!	2		#NULL!		#NULL!		3	1	2	0	1	1	0	1	1	1	1	1	0	0	0	1	0	1	0	0	1	0	0	1	0	1	12	52.1739	1	2	#NULL!	1
64	20	1	10	1	2	Pharmacist	1		1		3	1	1	0	0	1	0	0	1	1	1	0	0	1	1	0	0	1	0	1	0	0	1	1	1	1	12	52.1739	1	2	#NULL!	1
505	20	2	10	2	2		4		9		3	1	1	0	1	0	0	0	2	1	1	0	0	0	0	1	1	1	1	0	0	0	0	1	1	1	12	52.1739	1	2	#NULL!	1
383	33	1	10	2	2		4	khcc	0	Pharmacy	3	1	1	1	0	1	0	0	1	1	1	1	0	0	1	0	1	0	1	0	0	0	1	1	1	0	12	52.1739	2	2	#NULL!	1
503	21	2	10	2	2		4		1		1	1	1	0	1	1	0	0	1	1	1	1	0	1	0	0	0	1	0	0	1	1	0	1	1	0	12	52.1739	1	2	#NULL!	1
287	28	1	10	1	2		1		9		3	2	1	0	0	1	0	0	1	1	1	1	0	0	1	0	1	1	0	1	0	0	1	1	1	0	12	52.1739	2	2	#NULL!	1
184	21	1	10	1	2		1		1		3	2	1	1	0	1	0	0	1	1	1	1	0	0	1	0	1	1	0	0	0	0	1	1	1	0	12	52.1739	1	2	#NULL!	1
326	23	1	10	2	2		4		0	Consultation and training	3	2	1	0	0	1	0	0	1	1	1	0	0	1	1	0	1	0	0	1	0	0	1	1	1	1	12	52.1739	1	2	#NULL!	1
278	24	1	10	2	2		4		0	Pharmaceutical	3	2	1	0	0	1	0	0	1	1	1	1	0	1	1	0	0	0	1	1	0	0	1	1	1	0	12	52.1739	1	2	#NULL!	1
69	20	1	10	2	2	Pharmacist	4		0	Pharmacy	4	2	1	0	1	1	0	1	1	1	1	1	0	0	0	0	1	1	0	0	0	0	0	1	1	1	12	52.1739	1	2	#NULL!	1
71	20	1	10	2	2	Pharmacist	4	Community pharmacy	0	Pharmacist	3	2	1	1	0	1	0	0	2	0	1	0	0	0	0	0	1	1	1	1	0	0	0	1	1	1	12	52.1739	1	2	#NULL!	1
188	21	1	10	2	2		4		1		4	2	1	0	0	1	0	0	1	1	1	1	0	0	1	0	1	1	1	1	0	0	1	1	0	0	12	52.1739	1	2	#NULL!	1
393	23	1	10	2	2		4	Community pharmacy	1		3	2	1	0	0	1	0	0	2	1	1	0	0	1	1	0	0	1	0	1	0	0	1	1	1	0	12	52.1739	1	2	#NULL!	1
362	41	1	10	2	2		4		0	Technical Manager	3	2	1	0	0	1	0	0	1	1	1	1	0	0	1	0	0	0	1	1	0	1	1	1	1	0	12	52.1739	3	2	#NULL!	1
521	21	1	10	3	2		3	A student	0	A community pharmacy	3	2	1	0	0	1	0	0	1	1	1	1	0	1	1	1	0	0	0	0	0	1	1	1	1	0	12	52.1739	1	2	#NULL!	1
523	22	1	10	3	2		3	study	2		1	2	2	0	0	1	0	0	1	1	1	1	0	0	1	0	0	0	0	0	1	1	1	1	1	1	12	52.1739	1	2	#NULL!	1
241	26	1	10	4	2		12	No work	0	No work	3	2	2	0	0	1	0	0	1	1	1	1	0	0	1	0	1	1	1	0	0	0	1	1	1	0	12	52.1739	2	2	#NULL!	1
56	45	2	4	#NULL!	3		#NULL!		2		3	1	1	0	0	1	0	0	1	1	1	1	0	0	0	0	0	1	1	1	0	0	1	1	1	1	12	52.1739	3	2	#NULL!	2
401	26	2	4	1	3		1		5		1	1	1	0	1	0	0	0	1	0	1	1	0	0	1	0	1	1	1	1	0	0	1	1	1	0	12	52.1739	2	2	#NULL!	2
193	34	1	4	2	3		4		9		4	1	1	0	1	0	0	0	2	1	1	0	0	1	1	1	0	0	0	0	0	0	1	1	1	1	12	52.1739	2	2	#NULL!	2
81	29	1	4	2	3		4		0	Radiology	4	1	1	1	0	1	0	0	1	1	1	0	0	1	1	0	0	1	0	0	0	0	1	1	1	1	12	52.1739	2	2	#NULL!	2
80	29	1	4	2	3		4		0	Opthalmology	3	1	1	1	1	1	0	0	1	1	1	0	0	1	0	0	0	0	1	0	0	0	1	1	1	1	12	52.1739	2	2	#NULL!	2
207	36	2	4	2	3		4		2		4	1	1	1	0	1	0	0	1	1	1	1	1	1	0	0	0	0	0	1	0	0	0	1	1	1	12	52.1739	3	2	#NULL!	2
99	28	1	4	3	3		3		7		3	1	1	0	0	1	0	0	1	1	1	1	0	1	0	0	0	1	1	0	0	0	1	1	1	1	12	52.1739	2	2	#NULL!	2
483	25	1	4	4	3		2		1		3	1	1	0	0	0	0	0	1	1	1	0	0	1	1	1	1	0	0	0	1	0	1	1	1	1	12	52.1739	2	2	#NULL!	2
397	25	1	4	1	3		1		0	GP	3	2	1	1	0	1	0	0	2	1	1	0	0	1	1	0	0	0	1	0	0	0	1	1	1	0	12	52.1739	2	2	#NULL!	2
487	28	1	4	2	3		4		6		4	2	1	1	0	1	0	0	1	1	1	1	0	1	1	0	0	0	0	0	0	1	1	1	0	1	12	52.1739	2	2	#NULL!	2
481	24	1	4	2	3		4		6		3	2	1	0	0	1	0	0	1	1	1	1	0	1	1	0	1	1	0	0	0	1	1	0	1	0	12	52.1739	1	2	#NULL!	2
87	33	1	4	2	3		4		9		4	2	1	1	0	1	0	0	1	1	1	1	0	0	1	0	0	1	1	0	0	0	1	1	0	1	12	52.1739	2	2	#NULL!	2
372	65	1	4	3	3		3		0	Radiology department	4	2	2	1	0	0	0	0	2	1	1	0	0	1	0	1	1	0	0	0	1	0	1	1	1	0	12	52.1739	3	2	#NULL!	2
405	30	1	4	3	3		3		2		4	2	1	0	0	1	0	0	1	1	1	0	0	0	1	0	1	1	1	0	0	0	1	1	1	1	12	52.1739	2	2	#NULL!	2
270	40	1	4	3	3		3		2		4	2	1	0	1	1	0	0	1	1	1	1	0	0	0	1	0	1	0	0	0	0	1	1	1	1	12	52.1739	3	2	#NULL!	2
42	23	1	0	#NULL!	4	nutrition	#NULL!		0	nutrition	3	1	1	0	0	1	0	0	1	1	1	1	0	1	1	0	0	1	0	1	0	0	1	1	1	0	12	52.1739	1	2	#NULL!	#NULL!
288	42	1	0	2	4	clinical coder	4		0	Finance	3	1	2	1	1	1	0	0	1	1	1	1	0	0	1	0	1	0	0	0	0	0	0	1	1	1	12	52.1739	3	2	#NULL!	#NULL!
448	25	1	3	2	4		4		6		1	1	1	1	1	1	0	0	1	1	0	0	0	0	1	0	1	0	1	0	0	1	1	1	1	0	12	52.1739	2	2	#NULL!	#NULL!
160	#NULL!	2	7	2	4		4		0	Radiation Oncology	4	1	1	1	0	1	0	0	1	1	1	1	0	1	1	0	0	0	1	0	0	0	1	1	1	0	12	52.1739	#NULL!	2	#NULL!	#NULL!
138	#NULL!	2	6	3	4		3		0	Radioqrapher	3	1	1	0	0	1	0	0	2	1	1	1	0	0	0	1	1	1	0	1	0	1	0	0	1	0	12	52.1739	#NULL!	2	#NULL!	#NULL!
276	23	2	9	3	4		3		7		1	1	1	1	0	0	0	0	1	1	1	0	0	1	1	0	0	1	1	0	0	0	1	1	1	1	12	52.1739	1	2	#NULL!	#NULL!
286	24	1	9	3	4		3		2		3	1	1	0	0	1	0	0	1	1	1	1	0	1	0	0	1	1	1	1	0	1	0	0	0	1	12	52.1739	1	2	#NULL!	#NULL!
265	35	1	6	1	4		1		9		3	2	1	0	0	1	1	0	1	1	1	0	0	0	1	1	1	0	0	0	1	0	1	1	1	0	12	52.1739	2	2	#NULL!	#NULL!
227	#NULL!	1	0	3	4	Academic	3	University	0	Faculty of pharmacy	4	2	1	0	0	1	0	0	2	1	1	0	0	0	0	0	1	1	1	0	0	0	1	1	1	1	12	52.1739	#NULL!	2	#NULL!	#NULL!
479	22	1	9	3	4		3		7		1	2	1	0	0	1	0	0	1	1	1	1	0	1	0	0	0	0	1	1	0	0	1	1	1	1	12	52.1739	1	2	#NULL!	#NULL!
105	22	1	9	3	4		3		7		1	2	1	0	0	1	0	0	1	1	1	1	0	1	0	1	0	0	1	1	0	0	1	1	1	0	12	52.1739	1	2	#NULL!	#NULL!
498	34	1	9	4	4		12	Not working temporarily bcz of studying	0	Pharmacy	1	2	1	0	0	1	1	0	2	1	1	1	0	0	0	0	1	1	0	0	0	0	1	1	1	0	12	52.1739	2	2	#NULL!	#NULL!
55	34	1	1	#NULL!	1		#NULL!		5		3	1	1	1	0	1	0	0	1	1	1	0	0	0	1	0	1	1	0	1	0	0	1	1	0	0	11	47.8261	2	3	4	2
143	35	1	1	1	1		1		9		3	1	1	0	0	1	0	0	1	1	1	1	0	1	0	1	1	0	0	0	0	0	1	1	1	0	11	47.8261	2	3	4	2
128	25	1	1	2	1		4		0	Education	4	1	1	0	0	1	0	0	1	1	1	1	0	0	1	0	0	1	0	0	0	0	1	1	1	1	11	47.8261	2	3	4	2
179	23	2	1	2	1		4		4		4	1	1	0	0	0	0	0	1	1	1	0	0	0	1	0	1	1	1	0	0	1	1	1	1	0	11	47.8261	1	3	4	2
443	25	1	1	1	1		1		3		3	2	1	0	0	0	0	0	1	1	1	0	0	1	1	1	1	0	1	0	0	0	1	0	1	1	11	47.8261	2	3	4	2
244	30	1	1	1	1		1		0	Health center in mother's and child care	1	2	1	1	0	1	0	0	1	1	1	1	0	0	0	1	1	1	0	0	0	0	0	0	1	1	11	47.8261	2	3	4	2
203	21	1	10	1	2		1		1		3	1	1	0	0	1	0	0	1	1	1	1	0	1	1	0	0	0	0	0	0	0	1	1	1	1	11	47.8261	1	3	4	1
239	27	2	10	1	2		1		0	Education	3	1	2	0	1	1	0	0	1	1	1	1	0	0	1	0	0	0	1	0	0	0	0	1	1	1	11	47.8261	2	3	4	1
507	21	2	10	1	2		1		0	Nothing	1	1	2	0	0	1	0	0	1	1	1	1	0	0	0	0	1	0	0	1	1	0	1	1	1	0	11	47.8261	1	3	4	1
167	21	1	10	2	2		4		0	Public pharmacy	3	1	1	0	0	0	1	0	1	1	1	1	0	1	0	0	0	0	0	1	0	1	1	1	1	0	11	47.8261	1	3	4	1
88	24	1	10	2	2		4		0	clinical research	4	1	1	1	0	1	0	0	1	1	1	1	0	0	1	0	0	1	0	0	0	0	1	1	1	0	11	47.8261	1	3	4	1
500	20	1	10	3	2	Pharmacist student	3	Study	0	I study	3	1	1	0	0	1	0	0	1	1	1	1	0	0	1	0	1	1	0	0	0	1	0	1	0	1	11	47.8261	1	3	4	1
386	24	1	10	1	2		1		0	Inpatient pharmacy	3	2	1	0	0	1	0	0	1	1	1	1	0	1	1	0	1	0	0	0	0	0	1	1	1	0	11	47.8261	1	3	4	1
233	32	1	10	1	2		1		0	Pharmacy	3	2	2	1	0	1	0	0	1	1	1	1	0	0	1	0	1	0	0	0	0	0	0	1	1	1	11	47.8261	2	3	4	1
313	23	1	10	2	2		4		9		3	2	1	0	0	1	0	0	1	1	1	0	0	1	1	0	0	1	0	0	0	0	1	1	1	1	11	47.8261	1	3	4	1
235	25	2	10	2	2		4		0	Industrial pharmacy	3	2	1	0	1	1	0	0	1	1	1	1	0	0	0	0	1	0	0	1	0	0	1	1	1	0	11	47.8261	2	3	4	1
527	20	1	10	3	2	Pharmacy student	3	I’m a student	0	Pharmacy student	1	2	1	1	1	1	0	0	1	1	0	1	0	1	1	1	1	0	1	0	0	0	0	0	0	0	11	47.8261	1	3	4	1
497	22	2	10	3	2		3	Student	0	Pharmacy	1	2	1	0	0	1	1	0	1	1	0	1	0	1	1	1	1	1	0	0	0	0	0	1	0	0	11	47.8261	1	3	4	1
29	28	2	4	#NULL!	3		#NULL!		7		3	1	1	1	0	1	0	0	1	1	1	0	0	1	0	0	1	0	1	0	0	0	1	0	1	1	11	47.8261	2	3	4	2
58	29	1	4	#NULL!	3		#NULL!		7		3	1	1	1	1	1	0	0	1	1	1	0	0	1	1	0	0	0	0	0	0	0	1	1	1	0	11	47.8261	2	3	4	2
466	39	2	4	1	3	Surgical doctor	1		2		4	1	1	0	0	1	0	0	1	0	1	1	0	0	1	0	1	0	1	1	0	0	1	1	1	0	11	47.8261	3	3	4	2
116	#NULL!	1	6	2	4		4		0	Laboratory	4	1	1	0	0	1	0	0	1	1	1	1	0	1	1	0	0	1	0	1	0	0	1	0	1	0	11	47.8261	#NULL!	3	4	#NULL!
205	26	2	0	2	4	Dentist	4		0	Endodontist	4	2	1	0	0	1	0	0	1	1	1	1	0	1	1	1	1	0	0	0	0	0	0	0	1	1	11	47.8261	2	3	4	#NULL!
210	29	1	0	2	4	Drug store	4		0	Office work	3	2	2	0	0	1	0	0	1	1	1	1	0	0	0	0	1	0	0	1	0	1	1	1	1	0	11	47.8261	2	3	4	#NULL!
23	30	1	10	#NULL!	2	Clinical pharmacist ( Pharmacist MUST be within options!)	#NULL!		0	Pharmacy	3	1	1	0	0	1	0	0	1	1	1	1	0	1	0	0	0	0	0	1	0	1	0	1	0	1	10	43.4783	2	3	4	1
526	23	2	10	1	2		1		6		3	1	1	0	0	1	1	0	1	1	0	1	0	1	1	0	1	0	0	0	0	0	0	1	1	0	10	43.4783	1	3	4	1
177	21	1	10	2	2		4	Pharmacy	9		3	1	1	0	0	0	0	0	1	1	1	1	0	0	0	1	1	1	1	1	0	0	0	0	1	0	10	43.4783	1	3	4	1
395	29	1	10	3	2		3		2		3	1	1	0	0	1	0	0	1	1	1	1	0	0	0	0	0	1	1	0	0	0	1	1	1	0	10	43.4783	2	3	4	1
200	21	1	10	1	2		1		0	.	3	2	1	1	0	0	0	0	1	1	1	0	0	1	1	0	1	0	0	0	0	0	1	1	1	0	10	43.4783	1	3	4	1
371	29	1	10	2	2		4		0	Medical representative	3	2	2	1	0	1	0	0	1	1	0	0	0	1	1	1	1	0	0	0	0	0	0	1	0	1	10	43.4783	2	3	4	1
255	51	1	10	3	2		3		1		3	2	1	1	0	0	0	0	1	0	1	1	0	1	1	1	1	0	0	0	0	0	0	1	1	0	10	43.4783	3	3	4	1
502	20	1	10	3	2		3	Student	1		1	2	1	0	1	0	0	0	1	1	0	1	0	1	1	1	1	0	0	0	1	0	0	1	0	0	10	43.4783	1	3	4	1
148	36	2	4	2	3		4		1		3	1	1	0	0	0	1	1	1	1	1	0	0	0	0	0	0	0	1	0	0	1	1	1	1	0	10	43.4783	3	3	4	2
187	#NULL!	2	4	2	3	Radiation techenolgy	4		0	Radiology	3	1	1	0	0	1	0	0	1	0	1	1	0	1	1	1	1	1	0	0	0	0	1	0	0	0	10	43.4783	#NULL!	3	4	2
411	36	2	4	2	3		4		2		4	1	1	1	0	1	0	0	1	1	1	1	0	0	1	0	0	1	0	0	0	0	1	0	1	0	10	43.4783	3	3	4	2
375	30	1	4	1	3		1		0	Anesthesia and ICU	3	2	1	0	0	1	0	0	1	1	1	0	0	0	1	1	1	1	0	0	0	0	1	1	0	0	10	43.4783	2	3	4	2
154	#NULL!	1	7	3	4		3		9		3	1	1	0	0	1	0	0	1	1	1	1	0	0	1	0	1	1	0	0	0	0	0	1	1	0	10	43.4783	#NULL!	3	4	#NULL!
93	22	1	9	#NULL!	4		#NULL!		0	Pediatric student	1	2	1	1	0	1	0	0	1	1	1	1	0	0	0	0	0	1	0	0	0	0	1	1	0	1	10	43.4783	1	3	4	#NULL!
529	20	1	9	3	4		3	I’m not work I still study	7		1	2	2	0	0	1	0	0	1	1	1	1	0	1	0	0	1	1	0	0	0	0	0	1	1	0	10	43.4783	1	3	4	#NULL!
423	33	2	1	1	1		1		3		3	1	1	0	0	1	0	0	1	1	1	0	0	0	1	0	1	1	0	0	0	0	1	1	0	0	9	39.1304	2	3	4	2
499	20	1	10	1	2		1		3		#NULL!	1	1	0	1	1	1	0	1	1	0	0	0	0	1	0	0	1	0	0	0	0	1	1	0	0	9	39.1304	1	3	4	1
524	20	1	10	3	2		3	Student	2		3	2	1	0	0	1	1	1	2	0	0	0	0	0	0	0	0	0	0	1	0	0	1	1	1	0	9	39.1304	1	3	4	1
344	23	2	10	3	2		3	Students	0	Student	4	2	1	0	0	0	0	0	1	1	1	0	0	1	0	0	1	0	1	0	0	1	0	1	0	1	9	39.1304	1	3	4	1
236	27	1	10	4	2		0	In the university of jordan	0	Pharmaceutical science	3	2	1	0	0	1	0	0	1	1	1	1	0	0	0	0	0	0	0	0	0	0	1	1	1	1	9	39.1304	2	3	4	1
284	43	1	4	2	3		4		0	Pharmaceutical company	3	2	1	1	0	1	0	0	1	1	0	0	1	0	0	1	0	0	0	0	0	0	1	1	1	0	9	39.1304	3	3	4	2
474	24	1	0	3	4	Intern	3		4		3	1	1	1	0	1	0	0	1	1	1	1	0	0	0	0	0	0	0	0	0	0	1	1	1	0	9	39.1304	1	3	4	#NULL!
280	34	1	0	2	4	IT expert	4		#NULL!		4	2	1	0	0	1	0	0	1	1	1	1	0	0	1	0	1	0	0	0	0	0	0	0	1	1	9	39.1304	2	3	4	#NULL!
374	70	1	3	4	4		12	Home	0	X	1	2	2	0	0	1	0	0	1	1	0	1	0	0	1	0	1	0	0	1	1	0	0	1	0	0	9	39.1304	3	3	4	#NULL!
425	23	2	1	3	1		3		5		3	1	1	0	0	1	0	0	1	1	1	1	0	0	1	0	0	0	0	0	0	0	0	1	1	0	8	34.7826	1	3	4	2
517	20	1	10	1	2		1		9		3	2	1	0	0	0	0	0	1	0	0	0	1	1	1	0	1	1	0	0	0	0	0	1	0	1	8	34.7826	1	3	4	1
185	21	1	10	2	2		4		9		3	2	1	0	0	0	0	0	1	0	0	0	0	0	1	1	1	0	0	1	0	0	0	0	0	0	5	21.7391	1	3	4	1
410	31	1	1	#NULL!	1		#NULL!		#NULL!		#NULL!	#NULL!	#NULL!	#NULL!	#NULL!	#NULL!	#NULL!	#NULL!	#NULL!	#NULL!	#NULL!	#NULL!	#NULL!	#NULL!	#NULL!	#NULL!	#NULL!	#NULL!	#NULL!	#NULL!	#NULL!	#NULL!	#NULL!	#NULL!	#NULL!	#NULL!	#NULL!	#NULL!	2	#NULL!	#NULL!	2
3	29	2	1	#NULL!	1		#NULL!		2		3	1	1	1	0	1	0	0	1	1	1	1	0	1	#NULL!	1	1	0	0	0	1	0	1	1	1	0	#NULL!	#NULL!	2	#NULL!	#NULL!	2
446	30	1	1	#NULL!	1		#NULL!		3		#NULL!	1	1	0	#NULL!	1	1	0	1	1	1	1	0	1	1	1	1	0	1	0	0	0	0	0	0	1	#NULL!	#NULL!	2	#NULL!	#NULL!	2
6	28	2	1	#NULL!	1		#NULL!		2		3	1	1	0	1	1	0	0	1	1	1	1	0	1	1	0	1	#NULL!	#NULL!	#NULL!	#NULL!	#NULL!	1	1	1	0	#NULL!	#NULL!	2	#NULL!	#NULL!	2
12	38	2	1	#NULL!	1		#NULL!		0	Radiology	3	1	1	1	0	1	0	0	1	1	1	1	0	#NULL!	#NULL!	#NULL!	#NULL!	1	0	0	0	0	1	1	1	#NULL!	#NULL!	#NULL!	3	#NULL!	#NULL!	2
8	27	1	1	#NULL!	1		#NULL!		2		3	1	1	1	0	1	0	0	1	#NULL!	#NULL!	#NULL!	0	#NULL!	#NULL!	#NULL!	1	0	1	0	0	0	1	#NULL!	#NULL!	#NULL!	#NULL!	#NULL!	2	#NULL!	#NULL!	2
460	28	1	1	1	1		1		7		3	1	1	0	0	1	0	1	1	1	1	1	0	1	0	1	0	0	1	1	1	#NULL!	#NULL!	#NULL!	#NULL!	#NULL!	#NULL!	#NULL!	2	#NULL!	#NULL!	2
433	36	1	1	1	1		1		7		3	1	1	1	0	1	1	1	1	1	1	#NULL!	0	1	0	0	1	1	1	1	0	1	1	1	1	1	#NULL!	#NULL!	3	#NULL!	#NULL!	2
452	28	1	1	1	1		1		3		3	1	1	0	1	1	0	0	1	#NULL!	1	#NULL!	#NULL!	1	1	1	0	0	0	0	0	1	1	1	1	1	#NULL!	#NULL!	2	#NULL!	#NULL!	2
400	32	2	1	2	1		4	KHCC	2		3	1	1	0	0	1	0	0	1	1	1	1	0	1	1	1	0	1	0	0	1	#NULL!	1	0	1	0	#NULL!	#NULL!	2	#NULL!	#NULL!	2
413	25	1	1	2	1		4		9		3	1	1	1	0	1	0	0	#NULL!	1	1	1	0	1	1	0	1	0	1	1	0	1	1	1	1	0	#NULL!	#NULL!	2	#NULL!	#NULL!	2
379	37	2	1	2	1		4		2		3	1	1	0	0	#NULL!	0	#NULL!	#NULL!	1	1	1	0	1	1	0	1	1	1	1	0	0	1	1	1	0	#NULL!	#NULL!	3	#NULL!	#NULL!	2
445	28	1	1	4	1		0	Nıcu	3		3	1	1	1	0	1	0	0	1	#NULL!	#NULL!	#NULL!	#NULL!	1	1	0	1	1	1	0	0	1	1	1	1	0	#NULL!	#NULL!	2	#NULL!	#NULL!	2
294	31	1	1	1	1		1		1		3	2	1	0	0	1	0	0	1	1	#NULL!	#NULL!	#NULL!	#NULL!	0	#NULL!	1	0	0	0	0	0	0	1	1	#NULL!	#NULL!	#NULL!	2	#NULL!	#NULL!	2
431	29	1	1	1	1		1		7		4	2	1	0	0	1	0	0	1	1	#NULL!	#NULL!	#NULL!	1	1	1	1	1	1	1	0	1	1	1	1	0	#NULL!	#NULL!	2	#NULL!	#NULL!	2
253	40	1	10	1	2		1		0	Pharmacy	3	1	1	0	0	#NULL!	#NULL!	#NULL!	#NULL!	1	#NULL!	1	0	0	1	0	0	1	#NULL!	1	0	0	1	1	1	1	#NULL!	#NULL!	3	#NULL!	#NULL!	1
328	21	2	10	1	2		1		0	Community Pharmacy	1	1	1	0	1	1	0	0	1	1	1	#NULL!	0	1	1	1	1	1	0	1	0	0	1	0	1	0	#NULL!	#NULL!	1	#NULL!	#NULL!	1
208	21	1	10	1	2		1		1		4	1	1	1	0	1	0	0	1	1	#NULL!	#NULL!	#NULL!	#NULL!	1	#NULL!	#NULL!	1	#NULL!	1	#NULL!	#NULL!	1	#NULL!	#NULL!	#NULL!	#NULL!	#NULL!	1	#NULL!	#NULL!	1
398	28	1	10	2	2		4		1		3	1	1	1	0	1	#NULL!	#NULL!	1	1	1	#NULL!	0	1	#NULL!	#NULL!	#NULL!	1	0	0	0	0	1	1	1	#NULL!	#NULL!	#NULL!	2	#NULL!	#NULL!	1
285	25	1	10	2	2		4	Pharmacy	0	Pharmacist	3	1	1	0	0	#NULL!	0	#NULL!	#NULL!	#NULL!	#NULL!	#NULL!	0	#NULL!	#NULL!	1	#NULL!	0	0	0	1	1	1	1	1	1	#NULL!	#NULL!	2	#NULL!	#NULL!	1
511	20	2	10	2	2		4		1		1	1	1	0	1	#NULL!	#NULL!	#NULL!	#NULL!	1	1	0	1	0	0	1	1	0	1	0	0	0	1	0	0	0	#NULL!	#NULL!	1	#NULL!	#NULL!	1
522	20	2	10	2	2		4		1		3	1	1	0	0	1	#NULL!	1	#NULL!	0	0	1	#NULL!	0	1	1	0	1	0	0	1	0	1	1	0	1	#NULL!	#NULL!	1	#NULL!	#NULL!	1
341	19	2	10	2	2		4		4		3	1	1	0	0	#NULL!	0	#NULL!	1	#NULL!	1	#NULL!	#NULL!	#NULL!	1	1	1	0	0	0	1	1	0	1	1	0	#NULL!	#NULL!	1	#NULL!	#NULL!	1
125	22	1	10	3	2		3		9		3	1	1	1	1	1	0	0	1	1	1	1	0	1	1	0	0	1	1	1	0	0	1	#NULL!	1	1	#NULL!	#NULL!	1	#NULL!	#NULL!	1
327	22	1	10	3	2		3	Studant	9		1	1	1	0	0	1	1	0	1	#NULL!	1	1	#NULL!	#NULL!	#NULL!	#NULL!	#NULL!	1	0	0	1	1	1	1	0	0	#NULL!	#NULL!	1	#NULL!	#NULL!	1
248	39	1	10	3	2		3		0	Administration	4	1	1	0	0	1	0	0	1	#NULL!	#NULL!	#NULL!	#NULL!	1	1	0	0	1	1	1	0	0	1	1	1	0	#NULL!	#NULL!	3	#NULL!	#NULL!	1
305	36	1	10	4	2		12	Not working	0	Inpatient	3	1	1	1	0	1	1	1	1	1	0	1	0	1	0	#NULL!	1	1	0	1	0	0	1	1	0	0	#NULL!	#NULL!	3	#NULL!	#NULL!	1
308	27	1	10	4	2		2		7		3	1	1	0	0	1	0	0	1	#NULL!	#NULL!	#NULL!	0	#NULL!	#NULL!	#NULL!	1	1	0	1	1	0	1	1	1	1	#NULL!	#NULL!	2	#NULL!	#NULL!	1
263	54	1	10	1	2		1		0	Academic	4	2	2	0	0	1	0	0	1	1	1	1	0	1	1	0	1	0	1	1	0	0	1	#NULL!	1	0	#NULL!	#NULL!	3	#NULL!	#NULL!	1
298	40	1	10	1	2		1		5		3	2	1	0	0	1	0	0	1	1	#NULL!	#NULL!	#NULL!	0	1	1	1	1	1	1	0	0	1	1	0	1	#NULL!	#NULL!	3	#NULL!	#NULL!	1
176	21	1	10	2	2		4		9		3	2	1	0	0	1	#NULL!	0	#NULL!	1	1	1	0	1	1	0	1	0	0	1	0	0	1	1	1	0	#NULL!	#NULL!	1	#NULL!	#NULL!	1
318	30	1	10	2	2		4		9		3	2	1	1	0	1	0	0	1	1	1	#NULL!	0	0	1	0	1	1	0	0	1	1	1	1	1	1	#NULL!	#NULL!	2	#NULL!	#NULL!	1
170	21	1	10	2	2		4		0	Pharmacy	4	2	1	0	0	#NULL!	0	0	#NULL!	1	1	#NULL!	0	#NULL!	1	0	1	0	0	1	0	0	1	1	1	1	#NULL!	#NULL!	1	#NULL!	#NULL!	1
321	26	1	10	2	2		4		9		3	2	1	0	1	1	0	0	1	#NULL!	#NULL!	#NULL!	#NULL!	0	1	1	1	1	0	1	1	0	1	1	0	1	#NULL!	#NULL!	2	#NULL!	#NULL!	1
166	21	1	10	2	2		4		0	Pharmacy	3	2	1	0	1	1	0	0	1	#NULL!	#NULL!	#NULL!	#NULL!	0	1	0	1	1	0	1	0	1	1	1	1	1	#NULL!	#NULL!	1	#NULL!	#NULL!	1
319	36	2	10	2	2		4		0	Oncology	4	2	1	1	0	1	0	0	2	#NULL!	#NULL!	#NULL!	#NULL!	#NULL!	#NULL!	#NULL!	#NULL!	1	#NULL!	#NULL!	#NULL!	#NULL!	#NULL!	#NULL!	#NULL!	#NULL!	#NULL!	#NULL!	3	#NULL!	#NULL!	1
528	21	2	10	3	2		3	Student	0	Pharmaceutical industry	1	2	1	0	1	1	1	1	1	1	1	0	0	1	1	0	1	0	0	#NULL!	1	0	0	1	0	1	#NULL!	#NULL!	1	#NULL!	#NULL!	1
330	21	1	10	3	2	Pharmacy student	3	Still studying	0	Community pharmacy	3	2	1	0	1	#NULL!	0	0	#NULL!	1	1	0	0	1	1	#NULL!	1	1	#NULL!	1	0	1	1	1	1	1	#NULL!	#NULL!	1	#NULL!	#NULL!	1
520	19	1	10	3	2		3	Just studying	4		1	2	1	0	0	#NULL!	0	0	#NULL!	#NULL!	1	#NULL!	0	#NULL!	#NULL!	1	1	0	0	1	0	0	#NULL!	1	1	#NULL!	#NULL!	#NULL!	1	#NULL!	#NULL!	1
513	22	1	10	3	2		3	I am a student	2		1	2	1	1	0	1	0	0	1	1	#NULL!	#NULL!	#NULL!	1	0	0	1	0	1	0	0	0	0	1	1	1	#NULL!	#NULL!	1	#NULL!	#NULL!	1
309	29	1	10	4	2		2		7		3	2	1	0	1	1	1	1	2	#NULL!	0	#NULL!	#NULL!	0	0	1	1	1	0	0	0	1	1	1	1	0	#NULL!	#NULL!	2	#NULL!	#NULL!	1
252	44	2	10	4	2		0	MOH in supply directora	0	Pharmacist	3	2	1	0	0	1	0	0	1	#NULL!	#NULL!	#NULL!	#NULL!	0	0	0	0	1	1	1	0	0	1	1	1	0	#NULL!	#NULL!	3	#NULL!	#NULL!	1
49	35	2	4	#NULL!	3		#NULL!		7		4	1	1	1	0	1	#NULL!	#NULL!	#NULL!	1	1	1	0	1	0	1	1	0	1	1	1	1	1	1	1	1	#NULL!	#NULL!	2	#NULL!	#NULL!	2
57	45	2	4	#NULL!	3		#NULL!		7		4	1	1	1	1	1	0	0	1	#NULL!	1	#NULL!	0	1	1	0	0	1	1	1	0	0	1	1	1	0	#NULL!	#NULL!	3	#NULL!	#NULL!	2
484	26	1	4	1	3		1		7		3	1	1	1	0	#NULL!	0	0	1	1	1	1	0	1	1	0	1	0	1	0	1	0	1	1	1	1	#NULL!	#NULL!	2	#NULL!	#NULL!	2
63	35	2	4	2	3		4		2		4	1	1	1	1	#NULL!	#NULL!	0	#NULL!	#NULL!	#NULL!	1	#NULL!	1	0	0	0	1	1	1	0	0	1	1	1	1	#NULL!	#NULL!	2	#NULL!	#NULL!	2
216	40	2	4	2	3		4		4		4	1	1	1	1	#NULL!	0	#NULL!	#NULL!	1	#NULL!	#NULL!	#NULL!	#NULL!	1	#NULL!	#NULL!	0	0	1	0	1	1	#NULL!	#NULL!	#NULL!	#NULL!	#NULL!	3	#NULL!	#NULL!	2
354	24	2	4	3	3		3		9		3	1	1	0	0	0	0	0	1	1	1	1	0	0	1	#NULL!	0	0	1	1	0	0	1	1	1	0	#NULL!	#NULL!	1	#NULL!	#NULL!	2
33	36	2	4	#NULL!	3		#NULL!		0	Radiation Oncology	4	2	1	1	0	1	0	#NULL!	1	1	1	1	0	#NULL!	#NULL!	#NULL!	1	1	0	0	0	0	1	1	1	0	#NULL!	#NULL!	3	#NULL!	#NULL!	2
471	37	2	4	1	3		1		2		3	2	1	1	0	1	0	0	1	#NULL!	#NULL!	1	#NULL!	0	0	0	1	0	0	1	1	0	1	0	1	0	#NULL!	#NULL!	3	#NULL!	#NULL!	2
220	36	2	4	1	3		1		0	Public health_community	1	2	2	1	1	1	#NULL!	#NULL!	1	#NULL!	#NULL!	1	#NULL!	0	0	0	1	1	0	0	0	0	1	1	1	0	#NULL!	#NULL!	3	#NULL!	#NULL!	2
376	24	1	4	2	3		4		4		3	2	1	1	0	0	0	0	1	1	1	0	0	0	0	0	0	0	0	1	#NULL!	1	1	1	1	0	#NULL!	#NULL!	1	#NULL!	#NULL!	2
349	37	2	4	3	3		3		2		3	2	1	1	1	1	0	0	1	1	1	1	#NULL!	1	0	0	0	1	1	1	1	0	1	1	1	1	#NULL!	#NULL!	3	#NULL!	#NULL!	2
78	27	1	4	4	3		2		5		3	2	1	0	0	1	0	0	1	#NULL!	#NULL!	1	#NULL!	#NULL!	1	#NULL!	#NULL!	0	1	0	0	1	1	1	1	#NULL!	#NULL!	#NULL!	2	#NULL!	#NULL!	2
40	#NULL!	1	7	#NULL!	4		#NULL!		3		3	1	1	0	0	1	0	1	1	#NULL!	1	1	1	1	1	0	0	1	1	0	0	1	1	1	1	1	#NULL!	#NULL!	#NULL!	#NULL!	#NULL!	#NULL!
275	40	2	0	2	4	Lab manager	4		0	Microbiology	4	1	1	1	1	1	0	0	1	#NULL!	#NULL!	1	#NULL!	#NULL!	1	#NULL!	#NULL!	1	0	1	1	1	1	1	1	1	#NULL!	#NULL!	3	#NULL!	#NULL!	#NULL!
162	#NULL!	1	6	2	4		4		0	Radiographer	3	1	1	1	0	1	#NULL!	#NULL!	#NULL!	1	1	0	0	1	1	0	1	1	0	0	1	1	1	1	1	1	#NULL!	#NULL!	#NULL!	#NULL!	#NULL!	#NULL!
132	#NULL!	2	6	3	4		3		0	Radiology	#NULL!	1	1	#NULL!	#NULL!	1	0	#NULL!	1	0	1	1	0	0	0	0	1	0	0	0	0	0	1	1	1	1	#NULL!	#NULL!	#NULL!	#NULL!	#NULL!	#NULL!
61	23	2	9	3	4		3		4		1	1	1	1	0	1	0	#NULL!	1	1	1	1	#NULL!	1	1	0	0	0	1	0	1	1	1	0	1	1	#NULL!	#NULL!	1	#NULL!	#NULL!	#NULL!
39	#NULL!	1	0	#NULL!	4	Data Analyst	#NULL!		1		4	2	1	1	0	1	0	0	1	1	1	1	0	1	1	0	1	1	1	1	0	0	#NULL!	#NULL!	1	#NULL!	#NULL!	#NULL!	#NULL!	#NULL!	#NULL!	#NULL!
106	#NULL!	1	7	2	4		4		9		4	2	1	1	0	1	1	0	#NULL!	1	1	1	0	0	0	1	1	1	0	0	1	1	1	1	1	1	#NULL!	#NULL!	#NULL!	#NULL!	#NULL!	#NULL!

## Sheet: Sheet1
			code	CollectorNm	RespondentID	CollectorID	StartDate	EndDate	IPAddress	EmailAddress	FirstName	LastName	CustomData1	What is your Age?	What is your gender?	Profession	You are working in	Profession Groups	Other (please specify)	You are working in	Other (please specify)	Department (please select the department which best represents yours):	Other (please specify)	What is the highest level of education you have completed?	Did you receive formal training in hand hygiene in the last three years?	Do you routinely use an alcohol-based hand rub for hand hygiene?	14-Which of the following is the main route of cross-transmission of potentially harmful germs between patients in a health-care facility? (tick one answer only)	15- What is the most frequent source of germs responsible for health care-associated infections? (tick one answer only)	16- A. Before touching a patient	16- B. Immediately after a risk of body fluid exposure	16- C. After exposure to the immediate surroundings of a patient	16- D. Immediately before a clean/aseptic procedure	17-A After touching a patient	17-B Immediately after a risk of body fluid exposure	17-C Immediately before a clean/aseptic procedure	17-D After exposure to the immediate surroundings of a patient	19- What is the minimal time needed for alcohol-based hand rub to kill most germs on your hands? (tick one answer only)	20-A Before palpation of the abdomen	20-B Before giving an injection	20-C After emptying a bedpan	20-D After removing examination gloves	20-E After making a patient's bed	20-F After visible exposure to blood	21-C Artificial fingernails	21-C Artificial fingernails	21-C Artificial fingernails	21-D Regular use of a hand cream	14-Which of the following is the main route of cross-transmission of potentially harmful germs between patients in a health-care facility? (tick one answer only)	15- What is the most frequent source of germs responsible for health care-associated infections? (tick one answer only)
code
CollectorNm				totalknowledgescore		totalknowledgescore	knowledgemean	AgeGroup	KnowledgeGroups	knGropedMean	PCPHARANDOTHERS	PharmacistOthers
RespondentID				knowledgemean
CollectorID				AgeGroup
StartDate				KnowledgeGroups
EndDate				knGropedMean
IPAddress				PCPHARANDOTHERS
EmailAddress				PharmacistOthers
FirstName
LastName
CustomData1
What is your Age?
What is your gender?
Profession
You are working in
Profession Groups
Other (please specify)
You are working in
Other (please specify)
Department (please select the department which best represents yours):
Other (please specify)
What is the highest level of education you have completed?
Did you receive formal training in hand hygiene in the last three years?
Do you routinely use an alcohol-based hand rub for hand hygiene?
14-Which of the following is the main route of cross-transmission of potentially harmful germs between patients in a health-care facility? (tick one answer only)
15- What is the most frequent source of germs responsible for health care-associated infections? (tick one answer only)
16- A. Before touching a patient
16- B. Immediately after a risk of body fluid exposure
16- C. After exposure to the immediate surroundings of a patient
16- D. Immediately before a clean/aseptic procedure
17-A After touching a patient
17-B Immediately after a risk of body fluid exposure
17-C Immediately before a clean/aseptic procedure
17-D After exposure to the immediate surroundings of a patient
19- What is the minimal time needed for alcohol-based hand rub to kill most germs on your hands? (tick one answer only)
20-A Before palpation of the abdomen
20-B Before giving an injection
20-C After emptying a bedpan
20-D After removing examination gloves
20-E After making a patient's bed
20-F After visible exposure to blood
21-C Artificial fingernails
21-C Artificial fingernails
21-C Artificial fingernails
21-D Regular use of a hand cream
14-Which of the following is the main route of cross-transmission of potentially harmful germs between patients in a health-care facility? (tick one answer only)
15- What is the most frequent source of germs responsible for health care-associated infections? (tick one answer only)
16- A. Before touching a patient
16- B. Immediately after a risk of body fluid exposure
16- C. After exposure to the immediate surroundings of a patient
16- D. Immediately before a clean/aseptic procedure
17-A After touching a patient
17-B Immediately after a risk of body fluid exposure
17-C Immediately before a clean/aseptic procedure
17-D After exposure to the immediate surroundings of a patient
18-A Hand rubbing is more rapid for hand cleansing than handwashing
18-B Hand rubbing causes skin dryness more than handwashing
18-CHand rubbing is more effective against germs than handwashing
18-D Handwashing and hand rubbing are recommended to be performed in sequence
19- What is the minimal time needed for alcohol-based hand rub to kill most germs on your hands? (tick one answer only)
20-A Before palpation of the abdomen
20-B Before giving an injection
20-C After emptying a bedpan
20-E After making a patient's bed
21-C Artificial fingernails
21-C Artificial fingernails
21-C Artificial fingernails
21-D Regular use of a hand cream
Q04Code = 1 | Q04Code = 2 | Q04Code = 3 (FILTER)
used in version 22
[truncated: 23 more columns]
